# Supplementary material for: Revealing the immune landscape of menstrual blood: unlocking insights into activation, exhaustion, and mitochondrial mass for reproductive health
Source: Immunohorizons. 2026 Mar 25;10(3):vlag013. doi: 10.1093/immhor/vlag013 (PMC13019135; doi:10.1093/immhor/vlag013)
Supplement: vlag013_Supplementary_Data [file vlag013_supplementary_data.zip]

Archive with 8 entries (8 files):
- 10.xlsx
- Table S3_dataset of raw MFI and percentage values for PBMCs v MMCs_with p values and log2fc.xlsx
- Supplementary_Data.zip
- AutoFileRenameNote.txt
- Supplemental Figures.pdf
- 11.xlsx
- Table S2.docx
- Table S1.docx
