# Supplementary material for: Revealing the immune landscape of menstrual blood: unlocking insights into activation, exhaustion, and mitochondrial mass for reproductive health
Source: Immunohorizons. 2026 Mar 25;10(3):vlag013. doi: 10.1093/immhor/vlag013 (PMC13019135; doi:10.1093/immhor/vlag013)
Supplement: vlag013_Supplementary_Data [file vlag013_supplementary_data.zip › 10.xlsx]

## Sheet: Sheet 1
Table S4: dataset of raw MFI and percentage values for Healthy versus PCOS MMCs, with p values and log2fc
Cell	Marker	MOON014_PCOS_MMCs	MOON023_PCOS_MMCs	MOON026_PCOS_MMCs	MOON028_PCOS_MMCs	MOON003_Healthy_MMCs	MOON012_Healthy_MMCs	MOON013_Healthy_MMCs	MOON017_Healthy_MMCs	MOON018_Healthy_MMCs	p_value	log10_p_value	log2_fold_change	significant
Marginal Zone-like B cells	CD127 MFI	160	2005	262	990	0	0	0	0	0	0.0107996	1.96659	9.73851	TRUE
Plasmablasts	CD127 MFI	755	1015	8	603	0	0	0	0	0	0.0107996	1.96659	9.21735	TRUE
Plasmablasts	CD38 MFI	93699	140122	86473	47018	0	53967	0	0	0	0.0148387	1.8286	3.08878	TRUE
Naive B cells	CD127 MFI	288	4488	2826	1082	0	0	0	44	0	0.0150785	1.82164	7.94664	TRUE
Monocytes	CD28 MFI	0	0	0	0	881	250	651	1034	192	0.0150785	1.82164	-9.23266	TRUE
Intermediate Monocytes	CD28 MFI	0	0	0	0	1624	937	929	1381	621	0.0150785	1.82164	-10.1012	TRUE
Classical Monocytes	CD28 MFI	0	0	0	0	1173	641	1818	1644	689	0.0150785	1.82164	-10.2204	TRUE
CD1c+ CD141+ DCs	CD27 MFI	0	0	36	0	105	107	564	129	479	0.0179428	1.74611	-4.94278	TRUE
CD123+ Basophils	CD28 MFI	477	0	0	0	1548	1167	1938	1849	2334	0.0179428	1.74611	-3.8894	TRUE
CD123+ DCs	CD27 MFI	115	0	0	0	243	256	242	565	261	0.0179428	1.74611	-3.44637	TRUE
CD11c+ DCs	CD28 MFI	217	0	0	0	627	261	800	559	434	0.0179428	1.74611	-3.30508	TRUE
CD11c+ CD16- DCs	CD28 MFI	326	0	0	0	572	355	592	704	935	0.0179428	1.74611	-2.95414	TRUE
CD45RA Terminal Effector CD8 T cells	CD28 MFI	212	42	324	324	643	549	870	582	560	0.019451	1.71106	-1.50675	TRUE
CD123+ Basophils	CD127 MFI	151	2066	7358	3023	72	60	0	97	0	0.019451	1.71106	6.10363	TRUE
Lin neg DR+	CD27 MFI	153	101	46	0	340	318	347	245	266	0.0199645	1.69974	-2.01531	TRUE
Terminal Effector CD8 T cells	CD28 MFI	302	171	380	429	760	691	723	697	640	0.0199645	1.69974	-1.13156	TRUE
Terminal Effector CD4 T cells	CD28 MFI	167	2098	2346	769	2961	2779	2497	2568	2604	0.0199645	1.69974	-0.995595	TRUE
Intermediate Effector CD8 T cells	CD28 MFI	651	257	637	551	1014	1105	957	715	827	0.0199645	1.69974	-0.817701	TRUE
Early Effector CD4 T cells	CD11c MFI	796	1100	741	711	288	281	558	526	620	0.0199645	1.69974	0.88063	TRUE
Tregs	CD11c MFI	908	1117	878	658	269	289	558	631	589	0.0199645	1.69974	0.93017	TRUE
Naive CD4 T cells	CD11c MFI	998	1142	910	682	323	411	520	485	636	0.0199645	1.69974	0.97395	TRUE
CD4+CD27+CD28+ Central Memory T cells	CD11c MFI	1082	1216	800	644	317	188	558	616	579	0.0199645	1.69974	1.05069	TRUE
Mature NK	CD27 MFI	231	993	726	279	70	145	25	29	144	0.0199645	1.69974	2.75411	TRUE
Lin neg	CD27 MFI	1675	486	298	182	44	98	148	0	157	0.0199645	1.69974	2.88467	TRUE
Plasmablasts	% of Parent	0.33	0.48	1.32	0.62	0	0.33	0	0	0	0.0207168	1.68368	3.38082	TRUE
Classical Monocytes	CD127 MFI	129	1743	1579	1146	0	0	0	129	0	0.0207168	1.68368	5.47718	TRUE
Lin neg DR+	% of CD45+ cells	0.3	0.25	0.29	0.44	1.49	0.28	1.38	1.13	1.21	0.0207356	1.68328	-1.77873	TRUE
Marginal Zone-like B cells	CD28 MFI	496	0	0	0	1125	392	766	409	1504	0.026511	1.57657	-2.75867	TRUE
CD8+CD27+CD28+ Central Memory T cells	CD11c MFI	605	640	623	306	204	0	341	370	369	0.0331269	1.47982	1.08163	TRUE
CD4+ T cells	CD11c MFI	788	1155	768	602	283	311	511	621	504	0.036941	1.43249	0.893023	TRUE
CD1c+ CD141+ DCs	% of Parent	21.88	0	8.2	8.47	33.33	13.33	36.36	28.57	17.39	0.0397013	1.4012	-1.42042	TRUE
Lin neg DR+	CD28 MFI	350	0	0	0	555	180	417	302	402	0.0403955	1.39367	-2.08484	TRUE
Lin neg DR+	CD127 MFI	0	2549	2572	2489	0	0	0	0	0	0.0416201	1.3807	10.8937	TRUE
CD123+ DCs	CD127 MFI	0	2025	2925	2626	0	0	0	0	0	0.0416201	1.3807	10.8872	TRUE
Terminal NK	PD-1 MFI	0	96	70	373	0	0	0	0	0	0.0416201	1.3807	7.07414	TRUE
Plasmablasts	PD-1 MFI	1442	0	1049	172	0	0	0	0	0	0.0416201	1.3807	9.37884	TRUE
Plasmablasts	CD123 MFI	0	1214	1474	854	0	0	0	0	0	0.0416201	1.3807	9.79035	TRUE
CD4+ T cells	HLA-DR MFI	0	486	371	173	0	0	0	0	0	0.0416201	1.3807	8.00843	TRUE
CD4+ T cells	CD123 MFI	0	665	551	357	0	0	0	0	0	0.0416201	1.3807	8.6193	TRUE
Tregs	CD123 MFI	0	800	696	460	0	0	0	0	0	0.0416201	1.3807	8.93369	TRUE
Early-like Effector CD4 T cells	HLA-DR MFI	0	1148	614	269	0	0	0	0	0	0.0416201	1.3807	8.98797	TRUE
Early-like Effector CD4 T cells	CD123 MFI	0	809	547	397	0	0	0	0	0	0.0416201	1.3807	8.77561	TRUE
Early Effector CD4 T cells	HLA-DR MFI	0	1114	835	531	0	0	0	0	0	0.0416201	1.3807	9.27612	TRUE
Early Effector CD4 T cells	CD123 MFI	0	768	618	401	0	0	0	0	0	0.0416201	1.3807	8.80332	TRUE
Terminal Effector CD4 T cells	CD123 MFI	0	1018	620	401	0	0	0	0	0	0.0416201	1.3807	8.99365	TRUE
CD4+CD27+CD28+ Central Memory T cells	HLA-DR MFI	0	587	453	161	0	0	0	0	0	0.0416201	1.3807	8.23002	TRUE
CD4+CD27+CD28+ Central Memory T cells	CD123 MFI	0	812	605	349	0	0	0	0	0	0.0416201	1.3807	8.78627	TRUE
Naive CD4 T cells	CD123 MFI	0	557	403	131	0	0	0	0	0	0.0416201	1.3807	8.09144	TRUE
Terminal Effector CD4 T cells	CCR7 MFI	506	1100	1250	1281	1669	1197	1522	2744	2054	0.0424966	1.37165	-0.828924	TRUE
Terminal Effector CD4 T cells	CD127 MFI	2847	173	994	282	2166	2487	3301	3626	2905	0.0521836	1.28247	-1.43157	FALSE
Naive B cells	CD28 MFI	207	0	0	0	545	62	445	111	660	0.0567839	1.24577	-2.81668	FALSE
Mature NK	CD11c MFI	836	809	1206	849	340	262	312	213	1153	0.0569273	1.24468	1.02042	FALSE
CD123+ DCs	CD28 MFI	333	0	0	0	485	156	335	269	366	0.0578918	1.23738	-1.95243	FALSE
CD45RA Terminal Effector CD4 T cells	CD28 MFI	58	0	397	112	436	1301	1135	0	967	0.0582215	1.23492	-2.43738	FALSE
CD11c+ CD16+ DCs	HLA-DR MFI	3472	20782	23654	22358	4582	6189	7490	2945	0	0.062469	1.20434	2.05028	FALSE
Early Effector CD4 T cells	CCR7 MFI	1260	1503	1763	1700	2336	1162	2614	2545	2663	0.0646475	1.18945	-0.540568	FALSE
Lin neg DR+	HLA-DR MFI	12974	66693	57174	46593	15666	14851	16276	11177	8998	0.0682954	1.16561	1.77565	FALSE
CD4-CD8- T cells	CD11c MFI	422	393	785	352	109	137	104	503	201	0.0691263	1.16036	1.21101	FALSE
Early-like Effector CD4 T cells	CD38 MFI	471	49	745	616	842	831	724	1167	793	0.0696831	1.15687	-0.889907	FALSE
Plasmablasts	CCR7 MFI	4585	700	2115	2118	0	1119	0	0	0	0.0712571	1.14717	3.41038	FALSE
Tregs	HLA-DR MFI	0	653	548	426	94	0	0	0	0	0.0720962	1.14209	4.43534	FALSE
IgD-IgM+ B cells	CD28 MFI	435	0	0	0	706	246	706	54	1038	0.0749269	1.12536	-2.33842	FALSE
Naive CD8 T cells	HLA-DR MFI	161	809	708	430	223	362	69	118	0	0.0772227	1.11226	1.77113	FALSE
Tregs	CD127 MFI	1770	86	40	267	1242	1530	1603	1996	1612	0.0787503	1.10375	-1.56197	FALSE
CD1c+ CD141+ DCs	PD-1 MFI	163	0	123	594	536	546	520	679	458	0.0809288	1.0919	-1.31615	FALSE
CD4-CD8- T cells	CD28 MFI	3425	2924	1432	814	2806	2858	4730	3923	4192	0.082267	1.08477	-0.784729	FALSE
Terminal Effector CD4 T cells	HLA-DR MFI	0	882	1175	630	163	0	0	0	0	0.0823452	1.08436	4.36498	FALSE
Memory B cells	CD28 MFI	395	0	0	0	631	0	524	303	578	0.0826831	1.08258	-2.04388	FALSE
Lin neg DR+	% of Parent	5.77	3.92	13.97	10.46	21.53	7.02	42.57	13.21	29.8	0.0843422	1.07395	-1.42006	FALSE
CD11c+ CD16- DCs	CD123 MFI	399	1661	992	1235	0	432	734	631	315	0.0847988	1.07161	1.34329	FALSE
CD8+ T cells	CD123 MFI	0	833	578	392	6	0	43	0	0	0.0864067	1.06345	5.5234	FALSE
IgD-IgM- B cells	CD28 MFI	399	0	0	0	647	0	525	279	620	0.0865931	1.06252	-2.05394	FALSE
ILCs	CD127 MFI	4211	2621	3658	3302	5347	4857	4405	3861	3481	0.0870067	1.06045	-0.348527	FALSE
Terminal NK	CD27 MFI	0	398	434	211	0	65	0	0	0	0.0877684	1.05666	4.32608	FALSE
CD123+ DCs	HLA-DR MFI	12377	72351	62462	50205	16987	14671	12696	24558	15288	0.0880067	1.05548	1.55112	FALSE
IgD- Memory B cells	CD28 MFI	403	0	0	0	661	0	554	250	674	0.0894385	1.04848	-2.08616	FALSE
TCRgd+	CD11c MFI	783	472	890	571	357	576	341	558	413	0.0910219	1.04085	0.596696	FALSE
Terminal Effector CD8 T cells	CD123 MFI	0	936	584	446	11	0	25	0	44	0.0910538	1.0407	4.94105	FALSE
CD1c+ CD141+ DCs	CD25 MFI	332	0	0	661	678	1573	35	759	1813	0.0929599	1.0317	-1.96857	FALSE
Naive CD8 T cells	Mitochondria MFI	8064	10209	18981	28666	47986	36803	24105	44145	10428	0.0952588	1.02109	-0.988283	FALSE
IgD-IgM+ B cells	CD127 MFI	477	3049	1708	837	0	70	0	753	0	0.0955055	1.01997	3.2049	FALSE
CD11c+ DCs	HLA-DR MFI	17610	26689	56306	79737	15160	19809	9926	5341	6873	0.0963526	1.01614	1.98087	FALSE
CD4+CD27+CD28+ Central Memory T cells	Mitochondria MFI	9741	7061	17862	16795	26575	57444	24141	25289	12230	0.0975628	1.01072	-1.17937	FALSE
Mature NK	HLA-DR MFI	196	1509	1260	616	236	208	255	197	40	0.0980247	1.00866	2.25771	FALSE
CD45RA Terminal Effector CD8 T cells	HLA-DR MFI	221	3028	1863	1150	406	147	103	116	54	0.0982601	1.00762	3.24434	FALSE
Early Effector CD8 T cells	CD123 MFI	0	1049	672	434	2	0	80	38	0	0.100633	0.997258	4.48851	FALSE
CD8+CD27+CD28+ Central Memory T cells	HLA-DR MFI	213	1305	1882	619	417	0	101	247	0	0.101781	0.992335	2.71523	FALSE
Early-like Effector CD8 T cells	CD123 MFI	0	962	627	437	48	0	131	0	41	0.103687	0.984275	3.52499	FALSE
CD4-CD8- T cells	CD123 MFI	0	694	465	524	184	31	130	63	5	0.104552	0.980666	2.34875	FALSE
CD11c+ CD16- DCs	CD25 MFI	62	0	0	0	467	0	238	0	507	0.105832	0.975384	-3.96705	FALSE
Tregs	Mitochondria MFI	7227	7560	16386	16616	21840	11763	25549	23219	12987	0.106565	0.972385	-0.674747	FALSE
CD8+CD27+CD28+ Central Memory T cells	CD123 MFI	0	1061	735	412	144	0	43	0	0	0.107051	0.97041	3.88356	FALSE
Intermediate Effector CD8 T cells	CD123 MFI	0	958	516	374	0	0	0	61	0	0.107436	0.968849	5.24294	FALSE
Classical Monocytes	HLA-DR MFI	5283	52124	29084	28781	11429	6261	7648	8314	3163	0.109428	0.960873	1.9686	FALSE
CD11c+ DCs	% of Parent	8.82	5.71	22.22	25.07	4.5	11.47	1.07	6.19	1.84	0.114523	0.941109	1.62404	FALSE
Terminal Effector CD4 T cells	CD38 MFI	666	525	1232	623	2245	4182	956	1750	799	0.115053	0.939102	-1.38324	FALSE
CD1c+ CD141+ DCs	CD28 MFI	308	0	0	0	355	124	36	993	689	0.11739	0.93037	-2.5126	FALSE
CD1c+ DCs	CD28 MFI	386	0	0	0	566	308	413	0	1149	0.117498	0.929968	-2.33591	FALSE
CD4-CD8- T cells	% of CD45+ cells	1.43	1.1	0.2	1.17	0.41	0.1	0.39	0.53	0.57	0.117898	0.928495	1.2854	FALSE
CD11c+ DCs	CD127 MFI	347	959	3061	4664	0	0	0	658	0	0.120169	0.920208	4.10065	FALSE
Naive CD4 T cells	CD127 MFI	7340	1021	2470	1910	3777	8478	5545	6891	6446	0.121401	0.915778	-0.967223	FALSE
Early NK	HLA-DR MFI	84	1241	999	716	207	188	220	329	211	0.123683	0.90769	1.71811	FALSE
Terminal Effector CD8 T cells	HLA-DR MFI	142	1984	2092	920	379	40	375	635	183	0.127683	0.893867	1.99428	FALSE
TCRgd+	CD123 MFI	0	1224	644	702	187	185	145	73	40	0.130833	0.883283	2.35027	FALSE
Terminal NK	HLA-DR MFI	0	921	670	633	68	0	199	512	0	0.133892	0.873244	1.83539	FALSE
CD45RA Terminal Effector CD8 T cells	CD123 MFI	0	950	580	377	0	0	115	265	0	0.134338	0.871802	2.64916	FALSE
Plasmablasts	Mitochondria MFI	36598	5121	52194	61187	0	53982	0	0	0	0.134581	0.871015	1.84458	FALSE
CD8+ T cells	HLA-DR MFI	98	996	1782	644	365	147	80	235	0	0.134673	0.87072	2.41154	FALSE
Plasmablasts	CD27 MFI	69472	45256	26240	19806	0	61086	0	0	0	0.134787	0.870351	1.71805	FALSE
Intermediate Effector CD8 T cells	HLA-DR MFI	136	3326	3867	1154	890	182	250	222	128	0.135457	0.868199	2.66493	FALSE
CD11c+ CD16- DCs	CD127 MFI	289	522	3136	3884	0	0	34	577	0	0.136441	0.865056	4.00188	FALSE
Early NK	CD11c MFI	637	747	955	1725	421	525	479	396	801	0.13655	0.864707	0.954161	FALSE
Early Effector CD8 T cells	CD11c MFI	441	628	539	326	274	441	322	343	390	0.139224	0.856284	0.449767	FALSE
CD11c+ CD16+ DCs	CD127 MFI	1065	646	1756	3242	685	878	0	1164	0	0.139728	0.854716	1.62071	FALSE
Early-like Effector CD4 T cells	CCR7 MFI	748	1691	1530	1650	2084	1109	1969	2016	2416	0.142587	0.84592	-0.449891	FALSE
Naive B cells	% of CD45+ cells	2.65	2.32	0.69	4.09	1.16	0.65	0.99	1.1	1.43	0.142889	0.845002	1.19319	FALSE
Marginal Zone-like B cells	% of Parent	3.59	1.07	0.82	0.68	4.86	1.86	6.86	3.61	0.94	0.144938	0.838819	-1.23545	FALSE
CD1c+ DCs	CD27 MFI	117	0	0	0	0	323	0	169	291	0.145882	0.835999	-2.42058	FALSE
Early-like Effector CD8 T cells	CD27 MFI	752	1368	1316	993	997	956	778	485	867	0.147058	0.832511	0.43928	FALSE
Intermediate Effector CD8 T cells	CD11c MFI	433	649	466	342	235	391	323	340	442	0.14868	0.827747	0.448709	FALSE
CD8+ T cells	CD127 MFI	5062	624	496	623	2010	3331	5026	5450	3695	0.148805	0.827383	-1.19777	FALSE
Lin neg DR+	CD123 MFI	239	831	2402	2425	592	586	399	313	138	0.149284	0.825986	1.86185	FALSE
CD123+ DCs	% of CD45+ cells	0.09	0.02	0.12	0.19	0.51	0.08	0.41	0.06	0.27	0.150256	0.823168	-1.34104	FALSE
CD45RA Terminal Effector CD8 T cells	CD11c MFI	470	681	615	397	324	276	343	310	668	0.150345	0.822912	0.493104	FALSE
IgD-IgM+ B cells	Mitochondria MFI	9021	6024	13361	27621	42838	19647	23789	23839	14634	0.150506	0.822447	-0.832883	FALSE
Terminal Effector CD4 T cells	CD11c MFI	590	586	680	719	247	109	404	950	144	0.151317	0.820111	0.795859	FALSE
CD4+ T cells	Mitochondria MFI	8028	8083	17416	17735	26636	12032	23932	23066	11905	0.152275	0.817371	-0.606635	FALSE
Plasmablasts	HLA-DR MFI	1807	10842	14541	3247	0	8498	0	0	0	0.153127	0.814947	2.16256	FALSE
Lin neg	CD11c MFI	457	432	1454	1179	341	435	116	614	487	0.157371	0.803076	1.14338	FALSE
IgD-IgM+ B cells	CD25 MFI	2589	0	831	977	1998	2355	2244	1567	2382	0.157528	0.802642	-0.940176	FALSE
Non-classical Monocytes	CD127 MFI	62	0	7	0	0	112	0	433	269	0.157539	0.802612	-3.23843	FALSE
Early-like Effector CD4 T cells	CD11c MFI	611	831	463	542	265	199	438	737	455	0.159184	0.7981	0.546681	FALSE
IgD-IgM+ B cells	HLA-DR MFI	7760	71212	46057	18284	9482	7730	9987	9861	9138	0.159807	0.796403	1.9552	FALSE
Naive CD8 T cells	CD11c MFI	536	572	544	167	199	160	315	294	407	0.16034	0.794959	0.725642	FALSE
CD4-CD8- T cells	% of Parent	2.63	2.64	1.95	2.32	3.18	0.63	0.6	1.71	1.7	0.161938	0.790651	0.608749	FALSE
Early Effector CD8 T cells	HLA-DR MFI	92	1808	3299	756	506	193	125	223	0	0.164294	0.784379	2.82977	FALSE
CD4+ T cells	CD127 MFI	6095	866	2713	1347	3063	5006	5204	7204	4342	0.16637	0.778926	-0.849262	FALSE
Intermediate Monocytes	CCR7 MFI	0	1462	4338	3751	564	208	527	1529	0	0.167789	0.775237	2.0778	FALSE
CD8+ T cells	CD11c MFI	453	579	533	279	255	422	315	383	329	0.168051	0.774559	0.435841	FALSE
Marginal Zone-like B cells	HLA-DR MFI	10284	56731	36011	19329	15126	14345	12714	9821	9635	0.171443	0.765881	1.31104	FALSE
CD1c+ CD141+ DCs	CD127 MFI	294	0	3982	3497	0	392	0	0	0	0.17173	0.765153	4.63147	FALSE
CD8+ T cells	Mitochondria MFI	8126	9059	18221	19638	27688	14060	23178	29019	10761	0.172823	0.762398	-0.605759	FALSE
Early Effector CD8 T cells	CD25 MFI	191	0	0	187	0	0	0	0	0	0.181726	0.740584	6.56224	FALSE
Terminal Effector CD8 T cells	CD25 MFI	114	0	0	124	0	0	0	0	0	0.182252	0.739329	5.89482	FALSE
TCRgd+	CD127 MFI	3965	513	0	834	1881	1717	3114	4873	3183	0.18299	0.737572	-1.15322	FALSE
Early-like Effector CD4 T cells	CD27 MFI	626	1735	1378	1181	838	919	716	644	1037	0.183366	0.736681	0.566085	FALSE
CD8+ T cells	CD25 MFI	115	0	0	134	0	0	0	0	0	0.183538	0.736274	5.96	FALSE
Early-like Effector CD8 T cells	HLA-DR MFI	70	1069	1822	551	284	131	138	534	105	0.18621	0.729997	1.88084	FALSE
Naive B cells	CD123 MFI	0	131	671	716	13	144	77	102	0	0.186971	0.728227	2.49757	FALSE
Terminal Effector CD8 T cells	CD11c MFI	455	554	495	344	275	370	391	527	282	0.187977	0.725896	0.324272	FALSE
CD11c+ CD16+ DCs	CD27 MFI	215	374	612	0	238	161	0	0	0	0.188434	0.724841	1.9117	FALSE
Naive B cells	HLA-DR MFI	13120	96078	56878	21253	13774	14456	19614	14451	11942	0.190232	0.720716	1.65729	FALSE
Memory B cells	HLA-DR MFI	9328	86124	34719	19694	11721	0	12503	9807	9979	0.190809	0.7194	2.08969	FALSE
Early NK	CD28 MFI	203	0	0	92	471	134	110	220	64	0.193063	0.7143	-1.43784	FALSE
Non-classical Monocytes	HLA-DR MFI	0	1705	1207	1187	207	187	286	1263	0	0.193308	0.713751	1.39891	FALSE
Terminal Effector CD4 T cells	% of Parent	4.14	1.94	5.14	14.37	3.03	1.48	1.08	1.2	2.38	0.194216	0.711715	1.80251	FALSE
IgD- Memory B cells	HLA-DR MFI	9388	89893	34834	19961	11477	0	12282	9732	10088	0.194357	0.711399	2.14387	FALSE
CD45RA Terminal Effector CD4 T cells	% of CD45+ cells	0.15	0	0.01	0.08	0	0	0.01	0	0	0.194887	0.710217	4.90689	FALSE
Lin neg	PD-1 MFI	0	142	172	303	110	0	87	0	55	0.195202	0.709515	1.61377	FALSE
Early Effector CD4 T cells	CD127 MFI	6496	816	2303	946	2210	5071	4748	7300	5457	0.195884	0.708002	-0.908851	FALSE
Naive CD4 T cells	Mitochondria MFI	7074	8950	17092	27411	42308	14813	24470	34910	11864	0.198753	0.701687	-0.762673	FALSE
CD45RA Terminal Effector CD8 T cells	CCR7 MFI	924	830	1142	1273	961	1004	995	468	763	0.199553	0.699942	0.314335	FALSE
CD123+ Basophils	HLA-DR MFI	14519	54295	119856	49306	13616	36018	28340	17901	21625	0.199874	0.699244	1.34008	FALSE
Naive CD8 T cells	CD127 MFI	6067	859	2581	1793	4039	1832	5987	5777	6836	0.201055	0.696685	-0.792822	FALSE
CD123+ DCs	Mitochondria MFI	10905	14804	64941	54264	96327	37577	62385	140077	23300	0.201187	0.696401	-0.989533	FALSE
Early-like Effector CD8 T cells	CD25 MFI	302	0	0	511	0	0	0	0	0	0.202047	0.694548	7.66711	FALSE
Marginal Zone-like B cells	CD27 MFI	6302	4325	4873	4225	3869	4445	4429	4424	3585	0.204043	0.690278	0.248703	FALSE
CD123+ DCs	CD11c MFI	414	0	60	0	173	339	287	430	186	0.204747	0.688782	-1.25591	FALSE
IgD-IgM- B cells	HLA-DR MFI	9784	95767	34506	20183	12237	0	12878	9603	10233	0.204799	0.688672	2.15574	FALSE
Non-classical Monocytes	CCR7 MFI	0	1063	268	1765	0	0	360	282	0	0.204994	0.688258	2.59169	FALSE
Terminal Effector CD4 T cells	% of CD45+ cells	0.73	0.02	0.05	0.74	0.1	0.08	0.04	0.04	0.04	0.20627	0.685564	2.68182	FALSE
Lin neg DR+	CD38 MFI	4231	2911	3499	1142	2088	2571	2409	1160	1111	0.207795	0.682366	0.657295	FALSE
ILCs	CD27 MFI	16294	8890	409	324	161	179	311	758	637	0.211996	0.673672	3.98495	FALSE
CD11c+ CD16- DCs	HLA-DR MFI	18823	12327	65192	66316	14201	24294	19215	17602	13121	0.212326	0.672997	1.20111	FALSE
Mature NK	CD123 MFI	0	747	385	349	81	0	212	276	73	0.213405	0.670795	1.52785	FALSE
Intermediate Effector CD8 T cells	PD-1 MFI	1037	2477	2688	2995	2446	1224	986	1775	1482	0.213455	0.670695	0.538867	FALSE
Plasmablasts	% of CD45+ cells	0	0	0.01	0.02	0	0	0	0	0	0.21517	0.667218	2.90689	FALSE
Non-classical Monocytes	CD28 MFI	0	0	0	341	299	3	224	576	181	0.217896	0.661751	-1.58975	FALSE
IgD- Memory B cells	CD127 MFI	0	4014	1112	929	0	819	0	0	0	0.218048	0.661448	3.20812	FALSE
CD45RA Terminal Effector CD8 T cells	% of CD45+ cells	0.23	0.58	0.16	1.98	0.08	0.02	0.18	0.02	0.12	0.221101	0.65541	3.13418	FALSE
Terminal Effector CD8 T cells	CD127 MFI	1003	0	0	0	400	289	1068	1070	508	0.221442	0.65474	-1.41144	FALSE
Intermediate Monocytes	CD123 MFI	512	2088	4048	1877	992	935	1075	1467	592	0.222249	0.653159	1.07421	FALSE
Marginal Zone-like B cells	CD123 MFI	0	1165	1555	1407	79	764	647	282	648	0.222531	0.652609	1.09201	FALSE
IgD-IgM+ B cells	CCR7 MFI	2703	16653	11305	12615	5306	571	8103	8895	7929	0.222966	0.651762	0.812378	FALSE
CD123+ Basophils	% of CD45+ cells	0.08	0.32	0.27	0.91	0.14	0.08	0.06	0.25	0.07	0.222973	0.651748	1.71882	FALSE
Naive CD8 T cells	CD123 MFI	0	761	453	221	24	450	28	0	0	0.224905	0.648002	1.83722	FALSE
Early-like Effector CD4 T cells	CD127 MFI	7768	702	2241	1638	3968	4375	6355	8606	4729	0.22559	0.646679	-0.860804	FALSE
Terminal Effector CD8 T cells	% of CD45+ cells	0.45	0.62	0.31	1.13	0.4	0.29	0.16	0.51	0.41	0.227103	0.643777	0.825866	FALSE
CD4-CD8- T cells	HLA-DR MFI	148	907	1570	5481	408	242	212	391	60	0.234162	0.630483	2.94805	FALSE
Memory B cells	CD127 MFI	0	3673	914	923	0	965	0	0	0	0.234282	0.630262	2.83538	FALSE
IgD-IgM- B cells	CD127 MFI	0	4195	1091	935	0	1015	0	0	0	0.235813	0.627433	2.93759	FALSE
CD8+CD27+CD28+ Central Memory T cells	CD127 MFI	5698	544	1632	1463	4461	0	5033	6768	6117	0.236395	0.626362	-0.939186	FALSE
Intermediate Effector CD8 T cells	% of CD45+ cells	1.61	0.83	0.43	0.66	0.42	0.45	0.24	1.11	0.16	0.237495	0.624346	0.890635	FALSE
Terminal Effector CD8 T cells	CD27 MFI	265	1292	1101	715	293	738	456	494	562	0.240112	0.619586	0.729429	FALSE
Terminal Effector CD4 T cells	PD-1 MFI	751	4208	3073	3021	2626	1160	1366	1969	1347	0.241585	0.616929	0.706273	FALSE
Terminal NK	CD11c MFI	524	407	1398	1054	311	477	0	674	931	0.242253	0.615732	0.821411	FALSE
TCRgd+	HLA-DR MFI	0	920	806	312	321	588	0	0	0	0.242459	0.615362	1.48673	FALSE
CD1c+ DCs	CD127 MFI	726	0	1289	3842	0	0	575	687	0	0.243419	0.613646	2.53638	FALSE
Intermediate Monocytes	HLA-DR MFI	10833	5773	114934	32600	1369	14092	688	6033	222	0.244565	0.611605	3.19503	FALSE
Intermediate Monocytes	% of Parent	4.04	3.89	5.53	3.06	11.51	2.29	38.89	13.02	1.04	0.248043	0.605473	-1.69263	FALSE
Early Effector CD4 T cells	Mitochondria MFI	7860	5798	16285	15380	22752	10672	21093	14446	10776	0.249626	0.60271	-0.493114	FALSE
CD45RA Terminal Effector CD8 T cells	CD27 MFI	253	1280	957	470	211	746	415	313	334	0.250848	0.600589	0.873884	FALSE
Tregs	CD38 MFI	993	608	899	1180	1070	981	1053	1430	995	0.250997	0.600332	-0.265385	FALSE
CD4+ T cells	CD38 MFI	1415	2499	1351	1161	1631	1858	2918	2346	1699	0.256591	0.590759	-0.379858	FALSE
CD4+CD27+CD28+ Central Memory T cells	CD38 MFI	1671	896	968	1127	1375	9739	2115	2032	1240	0.2586	0.587372	-1.5016	FALSE
CD45RA Terminal Effector CD4 T cells	CD11c MFI	547	0	1112	359	163	136	507	0	78	0.259369	0.586082	1.51274	FALSE
CD8+CD27+CD28+ Central Memory T cells	CD25 MFI	873	0	0	265	0	0	0	0	0	0.260915	0.583501	8.15228	FALSE
Lin neg	CD127 MFI	1725	0	674	0	0	13	0	24	153	0.261813	0.582008	3.98029	FALSE
Early Effector CD8 T cells	CD127 MFI	5719	288	0	660	1973	2870	4722	4684	3628	0.261823	0.581992	-1.10107	FALSE
IgD- Memory B cells	% of CD45+ cells	0.47	0.59	0.43	2.58	0.37	0.24	0.44	0.3	0.14	0.262085	0.581557	1.77164	FALSE
Early NK	CD27 MFI	1072	441	282	112	112	210	224	309	86	0.263249	0.579633	1.34097	FALSE
CD45RA Terminal Effector CD4 T cells	% of Parent	1.19	0	31.11	59.43	10.29	0.06	3.33	0	3.85	0.263455	0.579294	2.7095	FALSE
Naive CD8 T cells	% of Parent	96.44	93.26	84.17	17.55	24.32	40	61.84	89.74	2.64	0.267527	0.572633	0.737131	FALSE
CD11c+ DCs	CD25 MFI	423	0	0	0	534	73	757	0	230	0.270544	0.567762	-1.59199	FALSE
Intermediate Effector CD8 T cells	CD127 MFI	1866	0	0	221	582	679	1081	2475	1216	0.270865	0.567247	-1.20952	FALSE
Marginal Zone-like B cells	CD25 MFI	2489	27	50	1305	2362	958	2228	1575	1745	0.27487	0.560872	-0.873974	FALSE
TCRgd+	CD25 MFI	93	0	0	94	51	0	0	0	0	0.276324	0.558581	2.1964	FALSE
IgD-IgM- B cells	PD-1 MFI	278	456	484	265	436	838	341	924	225	0.276999	0.557522	-0.576311	FALSE
IgD- Memory B cells	CD25 MFI	1917	0	187	605	1672	678	1502	1161	1297	0.277583	0.556607	-0.897952	FALSE
IgD-IgM- B cells	CD25 MFI	1702	0	175	514	1505	649	1385	853	1181	0.280632	0.551863	-0.898912	FALSE
CD45RA Terminal Effector CD8 T cells	CD127 MFI	780	0	0	0	208	379	858	563	326	0.28263	0.548781	-1.25933	FALSE
IgD-IgM- B cells	% of CD45+ cells	0.39	0.33	0.4	2	0.3	0.21	0.36	0.26	0.11	0.282657	0.548741	1.65313	FALSE
IgD-IgM+ B cells	CD11c MFI	533	0	128	141	209	422	313	482	346	0.284017	0.546656	-0.821776	FALSE
CD1c+ DCs	CD123 MFI	483	0	1247	1184	251	554	188	385	315	0.284094	0.546537	1.10535	FALSE
TCRgd+	Mitochondria MFI	5163	6686	15387	14216	23735	9418	14379	18001	8415	0.286583	0.54275	-0.513141	FALSE
CD1c+ DCs	PD-1 MFI	0	0	306	0	404	0	0	956	171	0.286769	0.542468	-2.00094	FALSE
Intermediate Monocytes	CD127 MFI	353	0	6744	1463	0	0	0	516	71	0.287154	0.541885	4.18811	FALSE
Memory B cells	% of CD45+ cells	0.55	0.72	0.75	3.72	0.51	0.4	0.54	0.57	0.23	0.287399	0.541514	1.67305	FALSE
Early Effector CD4 T cells	PD-1 MFI	691	2056	2882	1920	1944	434	916	2073	812	0.288438	0.539948	0.61084	FALSE
Naive B cells	CD25 MFI	773	0	0	0	685	123	677	364	424	0.291157	0.535873	-1.23413	FALSE
ILCs	CD28 MFI	1159	3327	0	520	433	143	272	0	812	0.29929	0.523908	1.9144	FALSE
CD1c+ DCs	% of Parent	71.88	0	13.11	18.64	30.56	80	27.27	50	47.83	0.30035	0.522372	-0.863337	FALSE
Lin neg	CD123 MFI	20	572	670	863	297	255	419	321	238	0.302742	0.518927	0.795859	FALSE
CD45RA Terminal Effector CD8 T cells	% of Parent	2.99	48.04	50.06	88.59	32.25	1.18	22.38	7.77	57.59	0.302908	0.51869	0.968463	FALSE
IgD-IgM+ B cells	% of CD45+ cells	0.06	0.14	0.02	0.51	0.07	0.02	0.07	0.04	0.02	0.304582	0.516295	2.05232	FALSE
Intermediate Monocytes	CD11c MFI	8413	5078	2492	21457	1703	8326	0	8258	1692	0.30469	0.516141	1.22802	FALSE
CD11c+ CD16+ DCs	Mitochondria MFI	3071	315	12178	12833	34088	45510	8502	2510	0	0.306807	0.513135	-1.352	FALSE
Naive B cells	Mitochondria MFI	5126	5653	9182	20985	31796	11900	13980	17511	6873	0.306913	0.512985	-0.681029	FALSE
Early NK	Mitochondria MFI	3362	2648	3126	13966	18456	4583	7543	13619	5610	0.308107	0.511299	-0.786519	FALSE
Marginal Zone-like B cells	CD38 MFI	790	1945	1595	297	644	507	868	715	757	0.309902	0.508775	0.728365	FALSE
CD45RA Terminal Effector CD4 T cells	CD127 MFI	2639	0	720	653	0	3370	3961	0	3471	0.311311	0.506806	-1.10698	FALSE
CD8+CD27+CD28+ Central Memory T cells	PD-1 MFI	1193	1198	2086	1241	1390	0	689	2004	861	0.311946	0.505921	0.53176	FALSE
CD11c+ DCs	CD27 MFI	117	312	0	0	141	287	178	59	381	0.313859	0.503265	-0.963905	FALSE
CD11c+ CD16- DCs	Mitochondria MFI	8553	233	14997	27173	36629	27011	15088	8524	17436	0.314258	0.502714	-0.716844	FALSE
Classical Monocytes	CD123 MFI	40	1663	1800	1445	271	331	1109	1217	718	0.316992	0.498952	0.762459	FALSE
Mature NK	Mitochondria MFI	4540	2494	8783	8089	16837	5384	6003	13620	3960	0.320783	0.493788	-0.616173	FALSE
Memory B cells	CD25 MFI	1702	0	220	596	1515	732	1306	946	939	0.322208	0.491864	-0.78887	FALSE
IgD-IgM- B cells	Mitochondria MFI	8729	5465	12345	19443	37978	110	18334	22862	15035	0.322864	0.49098	-0.714551	FALSE
Lin neg DR+	CD25 MFI	617	0	0	0	563	150	373	300	327	0.323375	0.490293	-1.15125	FALSE
IgD- Memory B cells	Mitochondria MFI	8780	5584	12386	20866	39002	281	19293	23360	14860	0.333598	0.476777	-0.701573	FALSE
Intermediate Effector CD8 T cells	% of Parent	17.51	30.02	27.48	18.26	16.68	22.29	14.93	28.33	11.94	0.334989	0.474969	0.308074	FALSE
Terminal NK	CD127 MFI	101	0	0	0	0	104	0	54	210	0.336806	0.47262	-1.54342	FALSE
Classical Monocytes	Mitochondria MFI	8019	6338	21797	47241	62065	20174	28318	40946	16997	0.341557	0.466537	-0.692788	FALSE
ILCs	HLA-DR MFI	132	1211	1100	191	224	522	249	514	151	0.344504	0.462806	0.988	FALSE
Naive CD8 T cells	CD38 MFI	1188	997	1903	1221	1701	11560	1178	1494	1517	0.345461	0.461601	-1.39479	FALSE
CD45RA Terminal Effector CD4 T cells	CCR7 MFI	968	0	1399	2557	3912	1590	1368	0	4070	0.347807	0.458662	-0.829782	FALSE
Lin neg	HLA-DR MFI	0	1034	3456	832	413	83	994	683	350	0.350315	0.455542	1.39876	FALSE
CD4-CD8- T cells	Mitochondria MFI	7309	6674	11257	20239	22860	10750	19550	13945	9969	0.350805	0.454935	-0.439116	FALSE
Intermediate Monocytes	CD25 MFI	1954	0	0	0	1978	0	4731	0	817	0.352642	0.452666	-1.62352	FALSE
Early NK	CCR7 MFI	1298	1042	1181	1561	1598	942	1118	923	935	0.356311	0.448171	0.203702	FALSE
Non-classical Monocytes	% of Parent	32.72	63.55	2.9	13.18	18.68	6.68	8.22	19.75	14.5	0.358755	0.445202	1.04993	FALSE
Early NK	% of Parent	8.43	3.85	90.42	8.98	43.2	69.95	21.99	44.53	78.75	0.358823	0.44512	-0.888419	FALSE
IgD- Memory B cells	CCR7 MFI	2313	18693	6903	8479	5129	0	7256	5211	8600	0.361066	0.442413	0.796044	FALSE
Naive CD4 T cells	CCR7 MFI	5794	29913	27209	31835	15076	8525	17122	15847	27589	0.362644	0.440519	0.492952	FALSE
CD11c+ CD16+ DCs	CD38 MFI	183	916	729	6917	842	205	0	1404	0	0.365043	0.437656	2.15702	FALSE
Naive CD4 T cells	HLA-DR MFI	0	375	18	0	0	0	0	0	0	0.365408	0.437222	6.61839	FALSE
Naive CD8 T cells	CCR7 MFI	5010	29127	22811	30732	14137	8287	16563	15504	22756	0.365441	0.437183	0.504697	FALSE
TCRgd+	% of CD45+ cells	1.2	2.16	1.11	0.76	0.59	0.62	0.53	2.16	0.52	0.366023	0.436492	0.564693	FALSE
Terminal Effector CD8 T cells	CD38 MFI	725	806	3686	515	1117	7397	2878	1266	1329	0.368509	0.433552	-0.965048	FALSE
CD11c+ CD16+ DCs	CD11c MFI	8570	10860	10900	82509	11541	19669	8597	5638	0	0.37086	0.430791	1.634	FALSE
CD45RA Terminal Effector CD4 T cells	CD25 MFI	0	0	0	0	0	14	0	0	0	0.373901	0.427243	-1.48543	FALSE
CD45RA Terminal Effector CD8 T cells	CD25 MFI	82	0	0	2	0	0	0	0	0	0.377777	0.422765	4.39232	FALSE
CD11c+ DCs	CD123 MFI	445	1781	1061	1019	0	716	1645	867	315	0.378476	0.421961	0.603305	FALSE
Monocytes	CD123 MFI	174	1075	820	1266	489	0	883	1044	309	0.378584	0.421837	0.613359	FALSE
Intermediate Monocytes	% of CD45+ cells	0.52	0.72	2.03	0.65	2.62	0.76	2.92	1.3	0.25	0.380136	0.420061	-0.679911	FALSE
CD8+CD27+CD28+ Central Memory T cells	CD28 MFI	4686	5775	7738	7541	5313	0	6544	6730	6609	0.38089	0.4192	0.352745	FALSE
Non-classical Monocytes	% of CD45+ cells	4.23	11.7	1.06	2.78	4.26	2.22	0.62	1.97	3.48	0.381495	0.418511	0.977554	FALSE
CD123+ Basophils	% of Parent	8.62	13.25	23.83	22.04	6.43	0.79	3.4	32.79	9.44	0.381768	0.418201	0.680033	FALSE
IgD- Memory B cells	% of Parent	84.73	81.84	56.85	69.46	72.82	59.28	82.2	53.65	59.53	0.383958	0.415716	0.160831	FALSE
IgD-IgM- B cells	CCR7 MFI	2261	19319	6598	7495	5065	0	7148	4701	8526	0.3854	0.414088	0.809662	FALSE
IgD- Memory B cells	PD-1 MFI	289	529	484	264	471	717	314	946	212	0.386231	0.413153	-0.442414	FALSE
Monocytes	HLA-DR MFI	619	1906	1189	13019	1127	414	571	3592	157	0.387037	0.412247	1.83541	FALSE
Classical Monocytes	PD-1 MFI	0	420	211	0	626	170	0	596	144	0.388163	0.410986	-0.961538	FALSE
Marginal Zone-like B cells	Mitochondria MFI	7578	9002	17554	37638	52374	20241	21049	22883	16884	0.389021	0.410027	-0.572673	FALSE
IgD-IgM- B cells	CD123 MFI	0	0	839	656	35	18705	443	180	298	0.390322	0.408577	-3.39519	FALSE
Mature NK	CD25 MFI	341	0	0	0	0	0	0	0	0	0.391002	0.407821	6.41363	FALSE
Intermediate Effector CD8 T cells	CD25 MFI	140	0	0	0	0	0	0	0	0	0.391002	0.407821	5.12928	FALSE
Naive CD8 T cells	CD25 MFI	357	0	0	0	0	0	0	0	0	0.391002	0.407821	6.47978	FALSE
CD4-CD8- T cells	CD38 MFI	442	364	1079	828	682	1158	791	781	863	0.392013	0.406699	-0.334107	FALSE
CD1c+ CD141+ DCs	HLA-DR MFI	18960	0	77050	42488	11968	23362	23813	12010	18872	0.392378	0.406295	0.943396	FALSE
CD45RA Terminal Effector CD8 T cells	PD-1 MFI	473	707	637	487	706	448	516	2558	583	0.392633	0.406013	-0.740268	FALSE
Intermediate Effector CD8 T cells	Mitochondria MFI	8396	4919	17676	18510	21553	12029	19214	16128	11257	0.39377	0.404758	-0.373875	FALSE
IgD- Memory B cells	CD123 MFI	0	65	820	634	72	17491	453	86	296	0.393838	0.404682	-3.27643	FALSE
Non-classical Monocytes	Mitochondria MFI	4214	6263	15089	24858	38409	17370	12508	12440	13420	0.394511	0.403941	-0.578876	FALSE
CD1c+ CD141+ DCs	CCR7 MFI	638	0	4118	3388	2903	1435	1463	4874	5462	0.39809	0.400018	-0.664635	FALSE
CD1c+ DCs	CD25 MFI	42	0	0	0	0	0	0	0	880	0.400694	0.397187	-4.06711	FALSE
CD8+ T cells	CD28 MFI	2659	2997	3365	4023	3169	3444	3581	4167	3485	0.401302	0.396528	-0.130286	FALSE
Memory B cells	CD123 MFI	0	128	1003	668	32	18867	453	43	295	0.403447	0.394214	-3.13027	FALSE
CD8+ T cells	% of CD45+ cells	19.09	17.59	3.6	13.02	4.81	4.36	12.42	14.71	11.79	0.404424	0.393163	0.470327	FALSE
CD45RA Terminal Effector CD4 T cells	CD123 MFI	0	0	209	1156	4763	1100	191	0	0	0.405323	0.392199	-1.82706	FALSE
Naive CD8 T cells	PD-1 MFI	462	440	527	646	682	287	513	1471	590	0.405824	0.391662	-0.449932	FALSE
Early Effector CD8 T cells	Mitochondria MFI	7199	5878	17675	18852	23969	12966	19035	17260	8117	0.406539	0.390898	-0.391705	FALSE
Early-like Effector CD4 T cells	PD-1 MFI	782	2224	2561	1421	1739	726	946	2161	992	0.407537	0.389833	0.412232	FALSE
Early Effector CD8 T cells	PD-1 MFI	674	1879	3235	2143	1836	1048	862	2233	1276	0.409952	0.387267	0.450455	FALSE
Terminal NK	% of CD45+ cells	1.47	4.86	0.82	0.89	4.12	2.63	0.99	6.71	1.72	0.41024	0.386962	-0.686124	FALSE
CD45RA Terminal Effector CD8 T cells	Mitochondria MFI	7783	4120	18415	13436	22764	6098	19763	14161	10932	0.410791	0.386379	-0.430674	FALSE
Terminal NK	CD38 MFI	0	0	261	5386	13	79	0	591	61	0.411757	0.385359	3.24604	FALSE
CD45RA Terminal Effector CD4 T cells	Mitochondria MFI	6910	0	9609	30746	155958	9688	11330	0	18474	0.411777	0.385338	-1.72603	FALSE
CD4+CD27+CD28+ Central Memory T cells	CD127 MFI	5835	695	3301	1359	3221	1076	4622	7060	4646	0.412384	0.384698	-0.560256	FALSE
Lin neg	CD38 MFI	212	228	1247	4642	371	242	1197	661	483	0.416132	0.380769	1.42124	FALSE
Naive CD8 T cells	CD27 MFI	29542	12701	11709	8382	16038	34218	16244	20972	16198	0.416587	0.380294	-0.411979	FALSE
CD45RA Terminal Effector CD8 T cells	CD38 MFI	855	681	1056	518	851	216	761	606	756	0.416666	0.380212	0.285286	FALSE
CD11c+ DCs	Mitochondria MFI	7172	493	13983	25065	35239	27473	9496	4044	15586	0.418161	0.378656	-0.653339	FALSE
CD11c+ CD16+ DCs	CD25 MFI	1565	0	0	0	953	817	1013	1128	0	0.418846	0.377945	-0.999447	FALSE
Memory B cells	CCR7 MFI	2191	17238	6238	7522	5089	0	6877	5315	8657	0.422202	0.37448	0.677566	FALSE
Monocytes	CD127 MFI	220	0	58	499	0	0	0	292	127	0.42342	0.373229	1.21289	FALSE
Memory B cells	CD38 MFI	986	1255	1036	580	1022	3514	1337	719	637	0.424984	0.371628	-0.584389	FALSE
CD123+ DCs	PD-1 MFI	360	0	348	152	499	0	239	1476	86	0.425134	0.371474	-1.0973	FALSE
Non-classical Monocytes	CD27 MFI	0	3	541	0	0	65	0	0	0	0.430206	0.366323	3.38702	FALSE
Naive B cells	% of Parent	78.52	58.96	39.64	49.57	62.53	58.97	58.97	60.32	83.06	0.433628	0.362883	-0.192677	FALSE
Non-classical Monocytes	CD123 MFI	267	973	352	1146	488	363	531	704	324	0.434208	0.362302	0.506017	FALSE
IgD-IgM- B cells	CD38 MFI	998	1237	1105	604	1118	3663	1762	398	578	0.43624	0.360274	-0.608953	FALSE
Naive CD4 T cells	PD-1 MFI	585	329	234	543	663	504	283	950	326	0.436576	0.35994	-0.366981	FALSE
Naive B cells	CD38 MFI	2439	2041	2724	768	1231	2144	1894	1334	1350	0.437729	0.358795	0.325371	FALSE
CD11c+ CD16+ DCs	CCR7 MFI	919	1040	1079	1240	2763	5275	780	655	0	0.440451	0.356103	-0.824957	FALSE
CD123+ Basophils	PD-1 MFI	0	403	695	103	816	37	459	822	266	0.440796	0.355763	-0.67687	FALSE
CD4+ T cells	CD25 MFI	0	0	0	671	98	0	0	0	0	0.443391	0.353213	3.09739	FALSE
Early Effector CD8 T cells	% of CD45+ cells	6.87	1.18	0.73	1.05	1.34	1.2	1.07	1.76	0.43	0.445422	0.351228	1.08307	FALSE
CD1c+ DCs	HLA-DR MFI	18687	0	41774	64016	14852	24886	9599	25946	18781	0.445694	0.350963	0.726093	FALSE
ILCs	PD-1 MFI	129	712	1037	534	1074	0	87	430	343	0.446172	0.350497	0.64057	FALSE
IgD- Memory B cells	CD38 MFI	983	1237	1114	565	1073	3540	1637	457	560	0.451168	0.345662	-0.576328	FALSE
Non-classical Monocytes	CD11c MFI	686	376	2390	1393	641	828	0	1507	1012	0.455983	0.341052	0.602759	FALSE
Terminal Effector CD8 T cells	PD-1 MFI	546	1388	2462	902	3105	1320	686	2736	1242	0.456382	0.340671	-0.456746	FALSE
Mature NK	PD-1 MFI	84	308	461	294	349	0	95	412	151	0.462383	0.334998	0.50973	FALSE
Non-classical Monocytes	CD38 MFI	0	0	469	0	91	94	0	1605	101	0.462769	0.334636	-1.68956	FALSE
CD123+ DCs	CD123 MFI	6390	12295	12827	5996	4834	8832	8105	11226	5459	0.472773	0.325347	0.285918	FALSE
ILCs	CCR7 MFI	1045	10974	1678	1881	2097	1495	1555	1812	2879	0.476193	0.322217	0.985001	FALSE
Memory B cells	PD-1 MFI	288	570	504	294	478	760	314	862	204	0.478875	0.319778	-0.338834	FALSE
CD11c+ CD16- DCs	CD11c MFI	5860	4495	9691	30490	6176	7109	6359	8510	10633	0.481141	0.317728	0.703666	FALSE
CD123+ Basophils	CCR7 MFI	0	1612	4339	3639	3171	0	2038	1177	1351	0.483076	0.315984	0.631685	FALSE
CD1c+ CD141+ DCs	% of CD45+ cells	0	0	0	0.01	0.02	0	0	0.01	0	0.484311	0.314876	-1.26303	FALSE
Early-like Effector CD8 T cells	% of Parent	2.76	4.72	6.12	21.83	14.69	4.75	6.92	13.9	24.82	0.486475	0.31294	-0.555315	FALSE
Monocytes	CD11c MFI	1450	628	1094	8793	1507	901	0	3936	694	0.486941	0.312523	1.08751	FALSE
TCRgd+	CD38 MFI	686	288	1292	982	990	1247	951	1107	654	0.490054	0.309756	-0.285657	FALSE
ILCs	CD123 MFI	0	239	263	249	20	0	271	311	0	0.497128	0.303532	0.640978	FALSE
Lin neg DR+	CCR7 MFI	1530	5770	3718	5280	4880	1389	6251	5349	7520	0.497321	0.303363	-0.317581	FALSE
CD123+ Basophils	CD27 MFI	148	181	0	0	170	483	107	10	2	0.498206	0.302591	-0.908585	FALSE
CD4+CD27+CD28+ Central Memory T cells	% of CD45+ cells	0.18	8.17	3.07	15.37	1.56	0.01	8.24	4.93	5.28	0.498345	0.30247	0.742181	FALSE
CD11c+ DCs	CCR7 MFI	869	2063	2197	3954	3160	1368	784	1446	1879	0.499993	0.301036	0.394567	FALSE
Terminal NK	CCR7 MFI	0	638	0	1099	0	0	433	522	147	0.500717	0.300408	0.978402	FALSE
Early-like Effector CD8 T cells	CD11c MFI	423	615	440	264	258	357	407	535	313	0.503693	0.297834	0.219634	FALSE
CD11c+ DCs	CD11c MFI	6006	6122	9794	24315	6757	9675	6359	6762	11562	0.503799	0.297743	0.491311	FALSE
CD123+ DCs	% of Parent	30.06	10	40.69	42.78	34.06	29.82	29.96	5.65	22.65	0.504206	0.297392	0.338254	FALSE
Mature NK	% of CD45+ cells	1.09	1.22	0.55	3.71	1.07	0.45	2.13	1.38	0.38	0.507131	0.29488	0.602193	FALSE
Memory B cells	Mitochondria MFI	8265	5677	14641	22584	37294	571	18170	19956	12522	0.510219	0.292243	-0.468748	FALSE
CD4+ T cells	CD28 MFI	8414	9104	12962	13782	9644	10452	7743	13542	7988	0.511305	0.29132	0.164391	FALSE
Tregs	% of CD45+ cells	1.12	1.24	0.3	3.44	0.92	0.89	1.67	0.77	0.85	0.512796	0.290056	0.58024	FALSE
Mature NK	% of Parent	14.95	16.09	1.75	49.76	8.86	2.45	38.79	8.04	2.14	0.514167	0.288896	0.775517	FALSE
IgD-IgM- B cells	% of Parent	83.92	55.03	93.42	77.52	78.99	90.66	80.17	84.35	83.79	0.514236	0.288838	-0.109681	FALSE
Early Effector CD4 T cells	CD38 MFI	805	252	927	1253	1147	1049	825	1030	784	0.515821	0.287501	-0.25693	FALSE
CD45RA Terminal Effector CD4 T cells	CD27 MFI	142	0	1097	186	276	405	759	0	1588	0.523299	0.28125	-0.765475	FALSE
Lin neg	% of CD45+ cells	5.26	6.26	2.04	4.25	6.92	4.01	3.24	8.58	4.06	0.525733	0.279234	-0.268156	FALSE
CD45RA Terminal Effector CD4 T cells	HLA-DR MFI	68	0	1202	2734	15218	0	0	0	415	0.526534	0.278573	-1.64315	FALSE
CD11c+ CD16- DCs	CD27 MFI	77	473	0	0	50	311	301	162	291	0.527449	0.277819	-0.697612	FALSE
Naive CD8 T cells	CD28 MFI	2601	3033	4653	5330	3290	8854	3758	3728	3971	0.528615	0.27686	-0.273803	FALSE
Naive CD4 T cells	CD28 MFI	7489	8202	9849	12016	7711	8860	7281	10993	8073	0.530057	0.275677	0.129389	FALSE
Tregs	CD28 MFI	8596	7446	10229	14301	9998	9220	7462	11089	7274	0.530592	0.275239	0.17111	FALSE
Monocytes	Mitochondria MFI	5373	6069	3252	31763	39013	7358	14698	18365	7823	0.53381	0.272613	-0.587447	FALSE
Naive CD4 T cells	% of CD45+ cells	0.74	10.43	1.3	1.36	0.84	0.01	34.28	4.37	1.05	0.535047	0.271608	-1.22997	FALSE
CD123+ Basophils	CD38 MFI	2320	1280	4966	881	3396	2791	1739	5162	2319	0.537157	0.269898	-0.38373	FALSE
Tregs	CD25 MFI	11569	10170	14475	11669	14804	12567	12340	12318	11295	0.544191	0.264248	-0.0813108	FALSE
Early NK	PD-1 MFI	17	409	881	378	1176	0	0	0	0	0.547947	0.261261	0.840789	FALSE
CD1c+ DCs	% of CD45+ cells	0.01	0	0.01	0.01	0.01	0.02	0	0.01	0.01	0.554938	0.255756	-0.415037	FALSE
CD11c+ CD16- DCs	% of CD45+ cells	0.02	0	0.05	0.07	0.05	0.02	0.01	0.03	0.01	0.555603	0.255235	0.544321	FALSE
Early Effector CD4 T cells	CD25 MFI	0	673	0	4918	1586	187	997	239	0	0.556148	0.25481	1.21575	FALSE
IgD-IgM+ B cells	PD-1 MFI	360	703	779	256	698	219	250	691	260	0.570992	0.24337	0.30824	FALSE
Early-like Effector CD4 T cells	Mitochondria MFI	7589	5019	17247	15549	21560	7750	20585	7926	11329	0.578254	0.237882	-0.284982	FALSE
Naive B cells	PD-1 MFI	236	565	469	295	409	0	175	750	183	0.578451	0.237734	0.36687	FALSE
Lin neg DR+	PD-1 MFI	287	379	305	133	438	0	144	429	59	0.579419	0.237007	0.367057	FALSE
CD1c+ DCs	CD11c MFI	5721	0	9673	36948	7599	6842	4812	8861	11988	0.582515	0.234693	0.706223	FALSE
Early Effector CD4 T cells	% of CD45+ cells	15.17	0.67	0.53	1.18	1.4	4.49	2.73	1.63	0.57	0.583764	0.233763	1.0197	FALSE
Monocytes	CD38 MFI	2427	0	11409	2214	5023	11453	555	6811	5124	0.585029	0.232823	-0.529859	FALSE
Early Effector CD8 T cells	CD28 MFI	4263	5120	4332	5404	4303	4939	6068	4238	5672	0.585638	0.23237	-0.0776331	FALSE
CD8+CD27+CD28+ Central Memory T cells	Mitochondria MFI	13308	8204	18314	21864	27969	0	26262	29617	11754	0.588703	0.230104	-0.310076	FALSE
Mature NK	CD28 MFI	0	0	8	337	335	0	112	0	295	0.590898	0.228487	-0.782895	FALSE
CD45RA Terminal Effector CD4 T cells	CD38 MFI	637	0	0	1039	4534	0	244	0	0	0.591422	0.228102	-1.18946	FALSE
CD1c+ DCs	Mitochondria MFI	10253	0	26116	36391	54429	28320	3967	18498	18039	0.597216	0.223868	-0.438477	FALSE
Early-like Effector CD8 T cells	CD127 MFI	5830	218	0	1195	2414	676	3774	4122	2303	0.600091	0.221783	-0.553645	FALSE
Memory B cells	CD27 MFI	7293	694	2336	1929	2060	2320	3813	1198	1600	0.603205	0.219535	0.478623	FALSE
Terminal Effector CD8 T cells	Mitochondria MFI	7499	4141	17339	14446	20761	8884	13489	9769	11563	0.604106	0.218887	-0.248085	FALSE
IgD-IgM+ B cells	CD38 MFI	823	2149	1345	403	964	1182	1092	947	616	0.606563	0.217124	0.29738	FALSE
IgD- Memory B cells	CD11c MFI	462	0	389	190	313	0	349	350	675	0.621261	0.206726	-0.374562	FALSE
CD8+CD27+CD28+ Central Memory T cells	% of Parent	63.33	63.98	52.93	11.23	41.36	0	82.56	52.14	13.81	0.621391	0.206635	0.334034	FALSE
Intermediate Effector CD8 T cells	CCR7 MFI	968	833	1407	1980	1535	810	962	1250	1170	0.622914	0.205572	0.179327	FALSE
IgD-IgM- B cells	CD11c MFI	435	0	415	224	323	0	364	344	694	0.624696	0.204332	-0.361674	FALSE
Naive CD4 T cells	% of Parent	97.98	93.99	89.55	23.58	43.07	85.71	88.64	93.26	9.05	0.625491	0.203779	0.254356	FALSE
TCRgd+	% of Parent	1.63	3.83	2.37	1.09	1.91	1.71	0.69	3.85	0.93	0.629264	0.201167	0.294692	FALSE
CD4+CD27+CD28+ Central Memory T cells	CD25 MFI	146	0	0	978	493	250	0	0	0	0.630365	0.200408	0.919136	FALSE
Monocytes	CD27 MFI	48	81	275	0	26	201	0	32	68	0.632954	0.198628	0.626993	FALSE
Early Effector CD8 T cells	CD38 MFI	277	56	3526	510	832	859	561	539	517	0.635236	0.197065	0.723272	FALSE
CD4+CD27+CD28+ Central Memory T cells	PD-1 MFI	1120	918	1209	977	1268	803	521	1572	576	0.637015	0.19585	0.155651	FALSE
CD11c+ CD16- DCs	CD38 MFI	6025	2368	2966	1833	2742	5178	2896	6467	2276	0.637264	0.195681	-0.246241	FALSE
ILCs	% of Parent	14.12	1.19	0.36	3.78	0.53	0.09	11.67	1.55	0.88	0.637738	0.195358	0.723921	FALSE
Mature NK	CCR7 MFI	585	756	1151	1068	849	713	864	801	874	0.639707	0.194019	0.11783	FALSE
CD11c+ DCs	% of CD45+ cells	0.03	0.01	0.06	0.11	0.07	0.03	0.01	0.07	0.02	0.640568	0.193435	0.392317	FALSE
ILCs	% of CD45+ cells	0.11	0.01	0.1	0.04	0.03	0.01	0.15	0.1	0.12	0.650283	0.186897	-0.335184	FALSE
CD4-CD8- T cells	CCR7 MFI	1107	10988	3219	4790	1751	640	3011	3478	9935	0.653325	0.184871	0.417527	FALSE
CD11c+ CD16- DCs	% of Parent	72.73	25	76.25	64.13	72.73	60	35.48	41.18	56.1	0.655731	0.183275	0.164899	FALSE
CD1c+ DCs	CD38 MFI	5979	0	7557	1295	3779	5431	2877	8516	2851	0.660171	0.180343	-0.33929	FALSE
IgD-IgM+ B cells	CD123 MFI	0	656	605	591	234	807	536	0	266	0.664501	0.177505	0.328956	FALSE
CD8+ T cells	PD-1 MFI	512	653	1340	892	1208	747	559	1813	592	0.666342	0.176303	-0.212176	FALSE
Early-like Effector CD4 T cells	% of Parent	7.53	24.12	36	55.06	44.19	14.7	27.27	38.45	56.37	0.669912	0.173982	-0.238649	FALSE
CD1c+ CD141+ DCs	CD123 MFI	242	0	1050	1300	458	0	1444	2671	0	0.671511	0.172947	-0.497147	FALSE
CD8+CD27+CD28+ Central Memory T cells	CCR7 MFI	5853	13828	7380	13688	7257	0	7820	13792	14639	0.672437	0.172348	0.227412	FALSE
Early NK	CD123 MFI	108	481	629	639	349	0	466	842	256	0.673431	0.171707	0.279065	FALSE
Plasmablasts	CD11c MFI	661	0	436	297	0	1155	0	0	0	0.677072	0.169365	0.593266	FALSE
Non-classical Monocytes	CD25 MFI	2163	420	0	1636	999	748	1208	704	428	0.677799	0.168899	0.367787	FALSE
Terminal Effector CD8 T cells	% of Parent	4.93	22.5	19.84	31.09	15.63	14.31	10.1	12.95	30.87	0.683477	0.165276	0.224063	FALSE
Naive B cells	CD11c MFI	355	0	220	30	198	10	153	221	395	0.686339	0.163462	-0.369495	FALSE
Early Effector CD8 T cells	CCR7 MFI	1060	1792	2149	2659	1922	827	1669	2192	2094	0.690341	0.160937	0.137594	FALSE
CD8+CD27+CD28+ Central Memory T cells	% of CD45+ cells	0.01	0.56	0.17	0.26	0.12	0	0.26	1.36	0.08	0.69688	0.156842	-0.54201	FALSE
CD4-CD8- T cells	CD127 MFI	4090	374	1230	578	466	1073	2483	4060	1930	0.696888	0.156837	-0.352805	FALSE
CD4+CD27+CD28+ Central Memory T cells	CD27 MFI	21472	8793	8510	4358	6556	9333	11373	12995	5331	0.697015	0.156758	0.242066	FALSE
ILCs	Mitochondria MFI	6536	6181	5261	17166	18954	5390	9312	11805	6002	0.699212	0.155391	-0.228329	FALSE
Monocytes	% of Parent	12.94	18.41	36.64	21.09	22.79	33.17	7.52	9.99	23.99	0.702117	0.153591	0.192219	FALSE
Monocytes	% of CD45+ cells	12.94	18.41	36.64	21.09	22.79	33.17	7.52	9.99	23.99	0.702117	0.153591	0.192219	FALSE
TCRgd+	CD27 MFI	8872	7709	1522	2948	3276	4261	6761	3796	4403	0.708038	0.149944	0.226084	FALSE
Lin neg	Mitochondria MFI	4836	2125	8065	11384	18087	4664	9795	1147	6070	0.712769	0.147051	-0.268414	FALSE
Terminal NK	CD28 MFI	0	0	0	188	0	0	0	418	0	0.715652	0.145298	-0.830842	FALSE
CD1c+ DCs	CCR7 MFI	891	0	1746	4455	3192	1472	784	2341	3157	0.715779	0.145221	-0.304211	FALSE
CD4-CD8- T cells	CD27 MFI	8067	7876	1782	1777	1311	4433	8598	2243	3711	0.722499	0.141163	0.264355	FALSE
Lin neg	CCR7 MFI	359	759	1441	1672	154	0	2059	717	1452	0.724523	0.139948	0.271337	FALSE
CD1c+ CD141+ DCs	Mitochondria MFI	6147	0	30996	47909	20467	9803	21444	5230	27722	0.734341	0.134102	0.328491	FALSE
Classical Monocytes	CCR7 MFI	0	1246	6243	4122	4554	676	1967	2630	1970	0.741935	0.129634	0.299	FALSE
CD8+CD27+CD28+ Central Memory T cells	CD27 MFI	13523	8918	8561	6449	9483	0	11446	13207	8047	0.744691	0.128024	0.150271	FALSE
Early NK	CD25 MFI	667	0	0	197	335	271	259	402	100	0.747495	0.126392	-0.339982	FALSE
CD4+ T cells	% of Parent	60.85	53.24	61.94	69.92	57.68	70.16	79.49	49.14	61.38	0.748806	0.125631	-0.0480529	FALSE
Terminal NK	Mitochondria MFI	2023	1848	6412	8774	13467	4335	4546	847	5107	0.74941	0.12528	-0.248655	FALSE
Early-like Effector CD4 T cells	CD28 MFI	9440	11838	13021	14168	11115	13242	11854	14932	11503	0.749503	0.125227	-0.0482915	FALSE
ILCs	CD38 MFI	283	72	6345	2531	3376	4753	1735	3810	634	0.749767	0.125074	-0.310335	FALSE
Tregs	% of Parent	3.38	5.62	4.65	9.73	12.26	8.16	3.18	5.07	4.11	0.750559	0.124615	-0.165613	FALSE
Mature NK	CD127 MFI	526	0	0	0	0	160	0	11	249	0.753703	0.1228	0.646602	FALSE
Memory B cells	% of Parent	16.4	18.36	43.26	45.05	27.68	35.78	32.18	30.89	13.34	0.761674	0.118231	0.137321	FALSE
Classical Monocytes	CD38 MFI	4503	5555	5315	2060	5947	4851	3342	7309	2235	0.762601	0.117703	-0.120164	FALSE
CD123+ Basophils	Mitochondria MFI	5785	3781	28313	39492	18294	22697	10687	31871	28454	0.763037	0.117454	-0.211744	FALSE
Plasmablasts	CD25 MFI	966	0	0	0	0	757	0	0	0	0.764182	0.116803	0.673658	FALSE
CD123+ DCs	CD25 MFI	38	0	0	0	30	0	0	0	0	0.767427	0.114963	0.662965	FALSE
Lin neg	CD25 MFI	827	0	0	74	436	253	574	0	215	0.767793	0.114756	-0.392119	FALSE
Naive CD8 T cells	% of CD45+ cells	0.91	9.19	0.93	0.48	0.32	0	5.56	4.61	0.23	0.775139	0.11062	0.424511	FALSE
CD8+ T cells	CCR7 MFI	1521	23061	3645	5142	2950	804	13511	11193	22655	0.776104	0.11008	-0.293254	FALSE
Tregs	CD27 MFI	22644	9647	9672	4108	5678	13992	11624	14232	5554	0.779831	0.108	0.173028	FALSE
Naive CD4 T cells	CD38 MFI	3094	4057	4078	3112	4869	2269	3353	3920	2738	0.780066	0.107869	0.0639493	FALSE
CD4+ T cells	% of CD45+ cells	33.16	22.09	6.46	35.32	7.49	10.88	52.44	15.1	20.65	0.786015	0.104569	0.186765	FALSE
Classical Monocytes	CD27 MFI	169	361	166	0	217	372	0	50	91	0.787291	0.103865	0.253119	FALSE
Early Effector CD8 T cells	% of Parent	74.8	42.77	46.56	28.82	53	58.64	68.05	44.81	32.37	0.793646	0.100373	-0.0908833	FALSE
Early-like Effector CD8 T cells	Mitochondria MFI	6232	3711	18194	15804	19544	7553	17811	7934	8128	0.794337	0.0999953	-0.150604	FALSE
Early-like Effector CD8 T cells	CD28 MFI	3687	3816	3428	5875	4408	2973	4983	5418	4166	0.797567	0.098233	-0.063185	FALSE
Early NK	CD127 MFI	535	0	0	0	47	0	180	175	76	0.798622	0.0976586	0.484456	FALSE
CD11c+ CD16+ DCs	% of Parent	4.55	37.5	14.38	1.09	6.06	8	19.35	26.47	0	0.810379	0.0913117	0.263918	FALSE
CD4+CD27+CD28+ Central Memory T cells	CCR7 MFI	6051	17803	9811	16166	9195	5412	11764	14143	17692	0.820885	0.0857179	0.0978037	FALSE
TCRgd+	CD28 MFI	3596	2569	736	5654	2583	1870	3387	4831	4394	0.823699	0.0842316	-0.12085	FALSE
Monocytes	PD-1 MFI	0	113	661	145	521	0	0	411	0	0.824246	0.083943	0.301663	FALSE
Tregs	CCR7 MFI	1316	13238	7082	5822	2896	1158	6718	8893	11100	0.824654	0.0837284	0.157865	FALSE
ILCs	CD11c MFI	362	173	669	155	183	661	434	287	300	0.826735	0.0826337	-0.134702	FALSE
CD8+ T cells	CD27 MFI	18297	10422	5960	2942	5779	13636	13105	12954	5923	0.827619	0.0821698	-0.128218	FALSE
Early-like Effector CD8 T cells	CCR7 MFI	949	1492	1712	2056	1566	1000	1247	1693	1932	0.828212	0.0818585	0.0613743	FALSE
Monocytes	CD25 MFI	1577	127	0	285	577	245	1997	0	240	0.829247	0.081316	-0.299089	FALSE
Marginal Zone-like B cells	CD11c MFI	632	364	756	337	400	676	350	396	650	0.830155	0.0808407	0.0790618	FALSE
Tregs	PD-1 MFI	491	557	1046	1199	1383	253	423	1287	442	0.831208	0.0802904	0.119894	FALSE
CD11c+ CD16+ DCs	PD-1 MFI	334	0	398	25	580	128	77	0	0	0.835529	0.0780385	0.269529	FALSE
Terminal Effector CD4 T cells	Mitochondria MFI	8385	2144	15565	14604	19327	5002	20381	2405	8897	0.83733	0.0771034	-0.13885	FALSE
IgD-IgM+ B cells	% of Parent	12.06	23.08	3.71	19.66	19.2	9.34	16.08	11.56	11.86	0.837393	0.0770708	0.104228	FALSE
Marginal Zone-like B cells	% of CD45+ cells	0.12	0.04	0.01	0.06	0.09	0.02	0.12	0.07	0.02	0.837485	0.0770228	-0.15451	FALSE
IgD-IgM+ B cells	CD27 MFI	7457	1319	1109	1505	2314	4199	4451	2489	2486	0.843958	0.0736794	-0.162865	FALSE
CD11c+ CD16+ DCs	% of CD45+ cells	0	0.01	0.01	0	0	0	0	0.02	0	0.845289	0.0729945	0.321928	FALSE
Early Effector CD4 T cells	CD27 MFI	17164	7267	6983	5008	6423	12791	8406	9510	5268	0.845615	0.0728272	0.102742	FALSE
Plasmablasts	CD28 MFI	462	0	0	82	0	874	0	0	0	0.856884	0.0670779	-0.362099	FALSE
Marginal Zone-like B cells	PD-1 MFI	500	834	750	196	923	361	374	1298	133	0.858376	0.0663226	-0.116178	FALSE
TCRgd+	CCR7 MFI	1039	5100	1855	5233	2452	547	2509	3434	6268	0.859071	0.0659709	0.120394	FALSE
CD11c+ CD16- DCs	CCR7 MFI	869	2063	2558	3907	3131	1575	1143	3530	3087	0.861051	0.0649712	-0.0857984	FALSE
CD8+ T cells	% of Parent	35.04	42.41	34.52	25.78	37.05	28.09	18.82	47.85	35.04	0.861822	0.0645826	0.0454287	FALSE
Intermediate Monocytes	PD-1 MFI	0	119	516	195	118	323	0	662	78	0.864733	0.0631181	-0.186898	FALSE
Terminal NK	CD123 MFI	175	498	25	433	245	64	431	311	251	0.866195	0.0623843	0.118798	FALSE
CD4+CD27+CD28+ Central Memory T cells	CD28 MFI	11584	11050	16567	15586	12147	22638	10623	14789	10606	0.866371	0.0622962	-0.0480488	FALSE
CD11c+ DCs	PD-1 MFI	0	806	315	60	544	85	212	290	171	0.869583	0.0606891	0.181208	FALSE
CD8+ T cells	CD38 MFI	602	790	2097	610	1067	1129	998	1187	1063	0.870481	0.0602408	-0.087467	FALSE
Early Effector CD8 T cells	CD27 MFI	12019	5951	5436	3344	5178	10668	7063	8810	3593	0.87357	0.0587021	-0.0786915	FALSE
Early-like Effector CD4 T cells	% of CD45+ cells	1.33	0.24	0.37	2.83	1.41	0.82	1.11	1.12	1	0.878179	0.0564169	0.127016	FALSE
Classical Monocytes	% of Parent	28.57	10.87	3.35	45.94	37.08	18.69	6.47	36.98	2.35	0.881531	0.0547626	0.126948	FALSE
CD4+ T cells	CCR7 MFI	1696	24086	9849	13585	5808	1187	15356	12694	21922	0.882262	0.0544026	0.110929	FALSE
CD8+CD27+CD28+ Central Memory T cells	CD38 MFI	533	298	1140	645	753	0	801	1126	784	0.884283	0.0534087	-0.0831483	FALSE
Early-like Effector CD8 T cells	% of CD45+ cells	0.25	0.13	0.1	0.79	0.37	0.1	0.11	0.54	0.33	0.885779	0.0526749	0.130704	FALSE
Intermediate Effector CD8 T cells	CD27 MFI	9883	3587	3825	3780	4859	5174	5526	8663	3453	0.886012	0.0525602	-0.0711226	FALSE
CD4+ T cells	CD27 MFI	20933	9979	7945	3698	5540	14157	12339	12699	5542	0.893491	0.0489096	0.0813582	FALSE
Lin neg DR+	Mitochondria MFI	7245	4779	24518	37715	45749	17273	17738	11564	7621	0.893666	0.048825	-0.106679	FALSE
CD123+ DCs	CCR7 MFI	1518	1999	3522	4861	3684	2540	3016	3371	2819	0.895644	0.0478645	-0.0528484	FALSE
CD123+ Basophils	CD25 MFI	1906	0	0	0	188	0	511	0	1322	0.89861	0.0464288	0.237407	FALSE
Lin neg	CD28 MFI	859	0	0	178	117	0	322	419	294	0.901286	0.0451374	0.170203	FALSE
Naive B cells	CCR7 MFI	1902	16552	9315	11369	6631	1005	11994	12436	14359	0.90197	0.0448079	0.0755962	FALSE
Mature NK	CD38 MFI	3301	5919	8116	4048	3247	9117	7003	4961	3318	0.909756	0.041075	-0.0486109	FALSE
TCRgd+	PD-1 MFI	539	942	1166	1291	920	541	773	1810	720	0.912247	0.0398873	0.0472178	FALSE
Classical Monocytes	% of CD45+ cells	3.7	2	1.23	9.69	8.45	6.2	0.49	3.7	0.56	0.914912	0.0386207	0.0987918	FALSE
Terminal NK	% of Parent	20.26	63.92	2.61	11.92	34	14.49	17.92	39.2	9.67	0.917575	0.0373586	0.098054	FALSE
Non-classical Monocytes	PD-1 MFI	0	18	261	0	0	0	0	303	0	0.920268	0.0360855	0.202875	FALSE
CD45RA Terminal Effector CD4 T cells	PD-1 MFI	388	0	916	1013	0	0	298	0	2331	0.920472	0.0359893	0.139672	FALSE
Monocytes	CCR7 MFI	0	1216	1852	3463	2344	1153	1223	1685	1357	0.920793	0.0358379	0.0728036	FALSE
CD1c+ CD141+ DCs	CD38 MFI	6071	0	5500	4308	2531	3157	8810	3041	3229	0.92196	0.0352881	-0.0653141	FALSE
Intermediate Effector CD8 T cells	CD38 MFI	549	811	6072	819	4409	4672	960	523	568	0.923938	0.0343572	-0.110144	FALSE
ILCs	CD25 MFI	888	0	756	6205	3112	4945	1273	734	525	0.928861	0.0320494	-0.110057	FALSE
Lin neg	% of Parent	46.19	51.95	5.87	25.64	41.54	20.37	36.09	39.58	19.22	0.931488	0.0308226	0.0476247	FALSE
Early NK	CD38 MFI	3247	22954	12617	15816	10989	16196	9213	21957	7757	0.931653	0.0307458	0.046815	FALSE
Memory B cells	CD11c MFI	457	0	539	273	310	0	343	328	540	0.932531	0.0303368	0.0606	FALSE
Early NK	% of CD45+ cells	0.61	0.29	28.48	0.67	5.23	12.72	1.21	7.62	14.03	0.93444	0.0294485	-0.11963	FALSE
Lin neg DR+	CD11c MFI	487	0	358	0	196	251	182	301	182	0.935206	0.0290928	-0.0742054	FALSE
CD123+ Basophils	CD11c MFI	8056	9700	5134	20538	13919	11874	6501	12820	10607	0.940339	0.0267156	-0.0376675	FALSE
Early-like Effector CD8 T cells	PD-1 MFI	759	1129	2226	1609	1296	1012	920	2530	1235	0.942667	0.0256418	0.0327882	FALSE
Early-like Effector CD8 T cells	CD38 MFI	197	157	2311	308	546	1634	537	678	537	0.942837	0.0255633	-0.0814158	FALSE
Intermediate Monocytes	Mitochondria MFI	7004	6099	33415	51210	41125	23365	14508	28343	19274	0.943676	0.025177	-0.0516764	FALSE
Terminal NK	CD25 MFI	1308	0	0	0	393	205	1035	0	139	0.944557	0.0247717	-0.116088	FALSE
Early Effector CD4 T cells	% of Parent	86.07	66.9	51.5	22.98	43.74	80.37	66.74	55.76	31.98	0.944893	0.0246176	0.0293341	FALSE
CD11c+ CD16+ DCs	CD28 MFI	252	0	0	0	285	0	0	0	0	0.945789	0.0242057	0.14439	FALSE
CD4+ T cells	PD-1 MFI	499	565	1062	973	1250	271	358	1470	426	0.947516	0.0234135	0.0372542	FALSE
CD1c+ CD141+ DCs	CD11c MFI	6105	0	8108	12183	5541	7348	8051	5513	5718	0.953	0.0209069	0.0364866	FALSE
Classical Monocytes	CD11c MFI	3488	6093	7483	15847	10146	8548	2205	10588	8793	0.957615	0.018809	0.0304343	FALSE
CD4-CD8- T cells	PD-1 MFI	534	502	662	788	576	260	559	1251	510	0.958472	0.0184207	-0.0223428	FALSE
Intermediate Monocytes	CD27 MFI	203	159	0	0	0	388	0	0	40	0.959365	0.0180163	0.080307	FALSE
CD123+ DCs	CD38 MFI	4575	6782	5844	1873	4277	6171	5672	5325	2714	0.960981	0.0172852	-0.0190252	FALSE
Naive B cells	CD27 MFI	214	302	438	412	414	293	406	282	327	0.962647	0.0165327	-0.0121996	FALSE
Terminal Effector CD4 T cells	CD27 MFI	160	1778	1289	687	986	1422	1126	176	1282	0.963511	0.0161433	-0.0290461	FALSE
Naive CD4 T cells	CD27 MFI	27766	11412	11253	7540	12137	17588	13343	19714	10835	0.964207	0.0158297	-0.0227795	FALSE
CD11c+ DCs	CD38 MFI	5134	363	2207	1103	2333	2908	2672	2056	1282	0.966871	0.0146313	-0.0314026	FALSE
CD4-CD8- T cells	CD25 MFI	279	0	0	0	318	0	50	0	0	0.968293	0.0139934	-0.0775125	FALSE
CD123+ Basophils	CD123 MFI	4662	6839	11763	5638	6577	7208	7620	8700	5698	0.970788	0.0128756	0.0130169	FALSE
IgD-IgM- B cells	CD27 MFI	9071	403	1235	1358	2956	2357	4624	2798	2625	0.980253	0.00866182	-0.0261831	FALSE
Intermediate Monocytes	CD38 MFI	1521	0	4075	2657	1115	3001	0	5877	150	0.98094	0.00835762	0.0244342	FALSE
Early Effector CD4 T cells	CD28 MFI	10196	10064	13898	13877	10296	14251	11200	13184	10950	0.981135	0.00827122	0.00391577	FALSE
Early-like Effector CD4 T cells	CD25 MFI	236	14	0	1244	952	95	861	0	0	0.983058	0.00742104	-0.0309529	FALSE
Classical Monocytes	CD25 MFI	1375	0	0	0	0	0	1647	0	22	0.983905	0.00704683	0.0423758	FALSE
Terminal Effector CD8 T cells	CCR7 MFI	726	575	1250	1506	1154	846	668	1109	1319	0.984873	0.00661993	-0.00702388	FALSE
CD11c+ CD16+ DCs	CD123 MFI	572	1723	1111	1064	1544	910	2430	739	0	0.988466	0.0050384	-0.00913712	FALSE
CD11c+ CD16- DCs	PD-1 MFI	0	1058	306	133	536	0	332	853	171	0.988681	0.00494374	-0.0159098	FALSE
IgD- Memory B cells	CD27 MFI	8819	537	1234	1372	2768	2389	4596	2762	2580	0.989418	0.00462023	-0.013684	FALSE
Marginal Zone-like B cells	CCR7 MFI	2539	8357	6032	7967	5098	1081	8915	7525	8398	0.992001	0.00348795	0.00472496	FALSE
CD4+CD27+CD28+ Central Memory T cells	% of Parent	95.11	94.32	84.89	69.44	79.25	100	96.77	72.91	80.74	0.999422	0.000251283	0.000100727	FALSE
Terminal Effector CD4 T cells	CD25 MFI	0	0	0	0	0	0	0	0	0	#NUM!	#NUM!	#NUM!
Naive CD4 T cells	CD25 MFI	0	0	0	0	0	0	0	0	0	#NUM!	#NUM!	#NUM!
