# Supplementary material for: Revealing the immune landscape of menstrual blood: unlocking insights into activation, exhaustion, and mitochondrial mass for reproductive health
Source: Immunohorizons. 2026 Mar 25;10(3):vlag013. doi: 10.1093/immhor/vlag013 (PMC13019135; doi:10.1093/immhor/vlag013)
Supplement: vlag013_Supplementary_Data [file vlag013_supplementary_data.zip › Table S3_dataset of raw MFI and percentage values for PBMCs v MMCs_with p values and log2fc.xlsx]

## Sheet: Sheet 1
Table S3: dataset of raw MFI and percentage values for PBMCs v MMCs, with p values and log2fc
Cell	Marker	MOON003_MMCs	MOON012_MMCs	MOON013_MMCs	MOON017_MMCs	MOON018_MMCs	MOON003_PBMCs	MOON012_PBMCs	MOON013_PBMCs	MOON017_PBMCs	MOON018_PBMCs	p_value	log10_p_value	PBMCs_mean	MMCs_mean	log2_fold_change	significant
Early-like Effector CD4 T cells	CD127 MFI	3968	4375	6355	8606	4729	10487	11279	13270	17534	12668	7.17614e-05	4.14411	13047.6	5606.6	-1.21859	TRUE
CD4+CD27+CD28+ Central Memory T cells	CD27 MFI	6556	9333	11373	12995	5331	30118	33182	29216	31197	30505	0.000145498	3.83714	30843.6	9117.6	-1.75825	TRUE
Early Effector CD8 T cells	CD27 MFI	5178	10668	7063	8810	3593	19226	28048	17964	22766	17888	0.000161695	3.7913	21178.4	7062.4	-1.58436	TRUE
CD8+ T cells	CD127 MFI	2010	3331	5026	5450	3695	5602	5948	8236	9403	7794	0.000199631	3.69977	7396.6	3902.4	-0.922501	TRUE
CD4+ T cells	CD27 MFI	5540	14157	12339	12699	5542	27153	32309	29587	28484	30543	0.000299876	3.52306	29615.2	10055.4	-1.55837	TRUE
Early Effector CD8 T cells	CD127 MFI	1973	2870	4722	4684	3628	7983	8465	11742	11478	12723	0.000338267	3.47074	10478.2	3575.4	-1.55121	TRUE
CD8+ T cells	CD27 MFI	5779	13636	13105	12954	5923	29229	35471	29188	30331	31926	0.000352297	3.45309	31229	10279.4	-1.60313	TRUE
Naive CD4 T cells	CD27 MFI	12137	17588	13343	19714	10835	34090	33651	30743	33210	32235	0.000355757	3.44885	32785.8	14723.4	-1.15496	TRUE
Tregs	CD27 MFI	5678	13992	11624	14232	5554	24970	31365	28789	28137	29439	0.000363212	3.43984	28540	10216	-1.48215	TRUE
Marginal Zone-like B cells	CD123 MFI	79	764	647	282	648	872	1299	1448	777	1311	0.000488395	3.31123	1141.4	484	-1.23773	TRUE
Early Effector CD4 T cells	CD27 MFI	6423	12791	8406	9510	5268	19105	31515	21678	21864	23954	0.000489535	3.31022	23623.2	8479.6	-1.47814	TRUE
IgD-IgM- B cells	CD27 MFI	2956	2357	4624	2798	2625	11420	7722	12716	9565	12331	0.000498212	3.30259	10750.8	3072	-1.80719	TRUE
IgD- Memory B cells	CD27 MFI	2768	2389	4596	2762	2580	11148	7843	12629	9400	12424	0.000523138	3.28138	10688.8	3019	-1.82396	TRUE
CD4+CD27+CD28+ Central Memory T cells	CD127 MFI	3221	1076	4622	7060	4646	7689	7972	8535	11833	9635	0.000582817	3.23447	9132.8	4125	-1.14666	TRUE
IgD-IgM+ B cells	HLA-DR MFI	9482	7730	9987	9861	9138	3865	4193	5292	3064	2954	0.000726061	3.13903	3873.6	9239.6	1.25416	TRUE
Mature NK	% of Parent	8.86	2.45	38.79	8.04	2.14	80.66	70.07	71.97	72.61	70.81	0.00099337	3.00289	73.224	12.056	-2.60257	TRUE
Memory B cells	CD27 MFI	2060	2320	3813	1198	1600	9981	6187	11189	8315	10425	0.00112552	2.94865	9219.4	2198.2	-2.06835	TRUE
CD11c+ DCs	CD28 MFI	627	261	800	559	434	84	0	309	0	21	0.00113458	2.94517	82.8	536.2	2.69507	TRUE
Early-like Effector CD4 T cells	CD27 MFI	838	919	716	644	1037	207	364	438	141	454	0.00116102	2.93516	320.8	830.8	1.37283	TRUE
CD123+ Basophils	CD28 MFI	1548	1167	1938	1849	2334	0	0	1026	0	1176	0.00131287	2.88178	440.4	1767.2	2.00458	TRUE
Intermediate Effector CD8 T cells	CD27 MFI	4859	5174	5526	8663	3453	21951	18298	13107	22180	14507	0.00133282	2.87523	18008.6	5535	-1.70203	TRUE
Classical Monocytes	% of Parent	37.08	18.69	6.47	36.98	2.35	86.83	57.65	86.55	85.59	61.23	0.00136448	2.86503	75.57	20.314	-1.89534	TRUE
Early-like Effector CD8 T cells	CD27 MFI	997	956	778	485	867	237	364	354	115	316	0.00139837	2.85438	277.2	816.6	1.5587	TRUE
CD4-CD8- T cells	CD27 MFI	1311	4433	8598	2243	3711	16237	30840	21394	20168	25343	0.00151254	2.82029	22796.4	4059.2	-2.48954	TRUE
CD8+CD27+CD28+ Central Memory T cells	CD127 MFI	4461		5033	6768	6117	9946	6619	11162	13175	10295	0.00153333	2.81437	10239.4	5594.75	-0.871986	TRUE
CD8+CD27+CD28+ Central Memory T cells	CD27 MFI	9483		11446	13207	8047	32368	26669	27420	30264	30553	0.00165443	2.78135	29454.8	10545.8	-1.48184	TRUE
CD4+ T cells	CD127 MFI	3063	5006	5204	7204	4342	7494	6963	8768	11903	8972	0.00171791	2.765	8820	4963.8	-0.829334	TRUE
Early-like Effector CD8 T cells	CD127 MFI	2414	676	3774	4122	2303	9303	11713	12000	10461	15030	0.00181212	2.74181	11701.4	2657.8	-2.13838	TRUE
Lin neg	CD27 MFI	44	98	148	0	157	174	281	229	173	354	0.00194797	2.71042	242.2	89.4	-1.43785	TRUE
IgD-IgM+ B cells	CD27 MFI	2314	4199	4451	2489	2486	10800	8304	12399	9051	12984	0.00210118	2.67754	10707.6	3187.8	-1.748	TRUE
Marginal Zone-like B cells	CD27 MFI	3869	4445	4429	4424	3585	7413	6113	8702	7209	7485	0.00219622	2.65832	7384.4	4150.4	-0.83123	TRUE
Naive B cells	CD123 MFI	13	144	77	102	0	751	519	785	459	607	0.00234199	2.63042	624.2	67.2	-3.21548	TRUE
CD11c+ CD16- DCs	CD28 MFI	572	355	592	704	935	155	0	272	166	240	0.00244979	2.61087	166.6	631.6	1.92262	TRUE
Mature NK	CCR7 MFI	849	713	864	801	874	0	400	51	0	286	0.00263254	2.57962	147.4	820.2	2.47624	TRUE
CD11c+ CD16- DCs	CD11c MFI	6176	7109	6359	8510	10633	2881	3031	4816	5460	6236	0.00276919	2.55765	4484.8	7757.4	0.79053	TRUE
CD123+ DCs	CCR7 MFI	3684	2540	3016	3371	2819	1310	965	2174	1169	1151	0.00301781	2.52031	1353.8	3086	1.18872	TRUE
Early Effector CD8 T cells	CD123 MFI	2	0	80	38	0	61	111	186	131	45	0.00320662	2.49395	106.8	24	-2.15381	TRUE
TCRgd+	CD27 MFI	3276	4261	6761	3796	4403	16145	13239	12737	9045	13404	0.00337856	2.47127	12914	4499.4	-1.52113	TRUE
Lin neg DR+	HLA-DR MFI	15666	14851	16276	11177	8998	7711	5795	7287	5681	5741	0.00349731	2.45627	6443	13393.6	1.05574	TRUE
Lin neg DR+	CD28 MFI	555	180	417	302	402	0	0	0	0	4	0.00404456	2.39313	0.8	371.2	8.85798	TRUE
CD123+ DCs	CD28 MFI	485	156	335	269	366	0	0	0	0	0	0.00405242	2.39229	0	322.2	8.33181	TRUE
Naive CD8 T cells	CD27 MFI	16038	34218	16244	20972	16198	39197	40951	33470	34680	34106	0.00438294	2.35823	36480.8	20734	-0.815139	TRUE
Terminal Effector CD8 T cells	CD28 MFI	760	691	723	697	640	486	558	417	513	244	0.00500359	2.30072	443.6	702.2	0.662623	TRUE
Intermediate Effector CD8 T cells	CCR7 MFI	1535	810	962	1250	1170	758	524	491	872	470	0.00508056	2.29409	623	1145.4	0.878547	TRUE
Naive B cells	% of CD45+ cells	1.16	0.65	0.99	1.1	1.43	3.29	3.49	2.05	2.58	4.49	0.00526454	2.27864	3.18	1.066	-1.57682	TRUE
Monocytes	CD27 MFI	26	201	0	32	68	251	586	369	161	499	0.00549338	2.26016	373.2	65.4	-2.51259	TRUE
CD11c+ CD16+ DCs	% of Parent	6.06	8	19.35	26.47	0	70.45	61.42	34.62	92.08	70.68	0.00585015	2.23283	65.85	11.976	-2.45904	TRUE
Early NK	CD127 MFI	47	0	180	175	76	1526	1518	3811	1972	2304	0.00588527	2.23023	2226.2	95.6	-4.54143	TRUE
Monocytes	Mitochondria MFI	39013	7358	14698	18365	7823	54799	18176	49884	43281	31078	0.00618999	2.20831	39443.6	17451.4	-1.17645	TRUE
CD1c+ CD141+ DCs	PD-1 MFI	536	546	520	679	458	0	0		416	0	0.0063131	2.19976	104	547.8	2.39707	TRUE
ILCs	% of CD45+ cells	0.03	0.01	0.15	0.1	0.12	0.15	0.08	0.31	0.2	0.34	0.00672655	2.17221	0.216	0.082	-1.39734	TRUE
Early Effector CD4 T cells	% of CD45+ cells	1.4	4.49	2.73	1.63	0.57	6.45	12.81	4.72	9.44	6.34	0.00684311	2.16475	7.952	2.164	-1.87762	TRUE
CD123+ DCs	HLA-DR MFI	16987	14671	12696	24558	15288	9192	5425	5761	6232	5893	0.00724633	2.13988	6500.6	16840	1.37325	TRUE
CD8+ T cells	CD123 MFI	6	0	43	0	0	47	37	123	108	63	0.00738015	2.13193	75.6	9.8	-2.94753	TRUE
ILCs	CD123 MFI	20	0	271	311	0	189	77	395	358	101	0.00752878	2.12328	224	120.4	-0.895663	TRUE
Lin neg DR+	CD25 MFI	563	150	373	300	327	0	0	0	42	0	0.00813656	2.08956	8.4	342.6	5.34999	TRUE
Marginal Zone-like B cells	HLA-DR MFI	15126	14345	12714	9821	9635	5167	6001	9843	4895	4661	0.00838151	2.07668	6113.4	12328.2	1.01192	TRUE
Early NK	% of Parent	43.2	69.95	21.99	44.53	78.75	1.5	3.33	3.23	2.01	1.47	0.00866924	2.06202	2.308	51.684	4.485	TRUE
ILCs	CCR7 MFI	2097	1495	1555	1812	2879	647	600	987	1184	1230	0.00892891	2.0492	929.6	1967.6	1.08175	TRUE
CD45RA Terminal Effector CD8 T cells	CD28 MFI	643	549	870	582	560	448	385	364	328	177	0.00916168	2.03802	340.4	640.8	0.912643	TRUE
Non-classical Monocytes	CD27 MFI	0	65	0	0	0	138	302	380	116	309	0.00919399	2.0365	249	13	-4.25956	TRUE
Early NK	CD11c MFI	421	525	479	396	801	217	220	242	207	269	0.00955898	2.01959	231	524.4	1.18277	TRUE
Lin neg DR+	CD11c MFI	196	251	182	301	182	641	435	766	687	368	0.00986136	2.00606	579.4	222.4	-1.3814	TRUE
Terminal Effector CD8 T cells	CD27 MFI	293	738	456	494	562	142	266	299	132	300	0.010301	1.98712	227.8	508.6	1.15876	TRUE
Classical Monocytes	% of CD45+ cells	8.45	6.2	0.49	3.7	0.56	18.37	12.84	20.81	18.03	7.59	0.0105162	1.97814	15.528	3.88	-2.00074	TRUE
Early-like Effector CD8 T cells	CCR7 MFI	1566	1000	1247	1693	1932	596	690	786	557	745	0.0106311	1.97342	674.8	1487.6	1.14045	TRUE
CD11c+ CD16- DCs	CD123 MFI	0	432	734	631	315	1047	790	2370	1310	1445	0.0109236	1.96164	1392.4	422.4	-1.72089	TRUE
Classical Monocytes	HLA-DR MFI	11429	6261	7648	8314	3163	2304	1462	2633	1262	1452	0.0110121	1.95813	1822.6	7363	2.0143	TRUE
Classical Monocytes	CD28 MFI	1173	641	1818	1644	689	105	161	0	111	0	0.0111599	1.95234	75.4	1193	3.98389	TRUE
Early Effector CD4 T cells	CD127 MFI	2210	5071	4748	7300	5457	9100	7887	6875	14881	10061	0.0111779	1.95164	9760.8	4957.2	-0.977474	TRUE
Early-like Effector CD4 T cells	CCR7 MFI	2084	1109	1969	2016	2416	1314	851	1317	801	1147	0.0113268	1.94589	1086	1918.8	0.82118	TRUE
Mature NK	% of CD45+ cells	1.07	0.45	2.13	1.38	0.38	20.38	9.15	8.47	8.27	11.29	0.0115058	1.93908	11.512	1.082	-3.41137	TRUE
ILCs	% of Parent	0.53	0.09	11.67	1.55	0.88	22.64	15.87	60.41	47.12	66.02	0.0121351	1.91596	42.412	2.944	-3.84862	TRUE
IgD-IgM+ B cells	CD123 MFI	234	807	536	0	266	973	994	1258	642	1463	0.0122157	1.91308	1066	368.6	-1.53208	TRUE
Lin neg	CD123 MFI	297	255	419	321	238	1497	6112	2973	3634	5350	0.0130171	1.88549	3913.2	306	-3.67675	TRUE
Non-classical Monocytes	% of Parent	18.68	6.68	8.22	19.75	14.5	2.23	2.32	1.81	1.24	2.81	0.0138568	1.85834	2.082	13.566	2.70395	TRUE
Terminal NK	CD27 MFI	0	65	0	0	0	78	209	190	106	306	0.01461	1.83535	177.8	13	-3.77367	TRUE
Lin neg DR+	CCR7 MFI	4880	1389	6251	5349	7520	885	880	1444	1095	1045	0.0147433	1.83141	1069.8	5077.8	2.24686	TRUE
Terminal Effector CD4 T cells	CCR7 MFI	1669	1197	1522	2744	2054	456	715	668	443	372	0.0147645	1.83078	530.8	1837.2	1.79127	TRUE
Intermediate Effector CD8 T cells	CD28 MFI	1014	1105	957	715	827	678	568	523	682	442	0.0152411	1.81698	578.6	923.6	0.674702	TRUE
Lin neg	CD38 MFI	371	242	1197	661	483	5833	14518	13370	3392	15552	0.0158176	1.80086	10533	590.8	-4.1561	TRUE
Early Effector CD8 T cells	CCR7 MFI	1922	827	1669	2192	2094	1159	687	1300	1601	1170	0.016071	1.79396	1183.4	1740.8	0.556813	TRUE
Plasmablasts	% of CD45+ cells	0	0	0	0	0	0.02	0.03	0.01	0.01	0.01	0.0161301	1.79236	0.016	0	-4	TRUE
Intermediate Monocytes	CD28 MFI	1624	937	929	1381	621	264	0	0	0	541	0.0164284	1.7844	161	1098.4	2.77027	TRUE
Terminal Effector CD4 T cells	% of Parent	3.03	1.48	1.08	1.2	2.38	0.4	0.18	0.26	0.51	0.13	0.0164384	1.78414	0.296	1.834	2.63132	TRUE
Lin neg DR+	CD123 MFI	592	586	399	313	138	3427	3654	1958	2594	6395	0.0166215	1.77933	3605.6	405.6	-3.15211	TRUE
Terminal Effector CD4 T cells	CD27 MFI	986	1422	1126	176	1282	170	357	658	59	298	0.0172885	1.76224	308.4	998.4	1.69482	TRUE
Lin neg DR+	CD27 MFI	340	318	347	245	266	175	219	287	127	241	0.0177598	1.75056	209.8	303.2	0.531255	TRUE
CD8+CD27+CD28+ Central Memory T cells	% of Parent	41.36	0	82.56	52.14	13.81	92.56	100	97.37	94.37	95.42	0.0179548	1.74582	95.944	37.974	-1.33718	TRUE
Early NK	CD27 MFI	112	210	224	309	86	3876	2640	1904	4629	735	0.0185997	1.73049	2756.8	188.2	-3.87266	TRUE
Tregs	% of CD45+ cells	0.92	0.89	1.67	0.77	0.85	1.76	3.16	2.62	1.33	1.89	0.0186522	1.72927	2.152	1.02	-1.07711	TRUE
Intermediate Effector CD8 T cells	CD11c MFI	235	391	323	340	442	131	129	262	145	352	0.0189167	1.72315	203.8	346.2	0.764452	TRUE
CD1c+ DCs	% of Parent	30.56	80	27.27	50	47.83	86.68	86.9	94.12	79.17	87.8	0.0190937	1.71911	86.934	47.132	-0.883214	TRUE
Naive CD8 T cells	CD127 MFI	4039	1832	5987	5777	6836	5361	6700	8675	9344	7857	0.0194889	1.71021	7587.4	4894.2	-0.632533	TRUE
TCRgd+	% of CD45+ cells	0.59	0.62	0.53	2.16	0.52	2	2.04	1.37	5.98	2.86	0.0196831	1.70591	2.85	0.884	-1.68884	TRUE
Classical Monocytes	CD11c MFI	10146	8548	2205	10588	8793	2965	5659	927	2643	4401	0.0197944	1.70346	3319	8056	1.27932	TRUE
CD11c+ CD16- DCs	Mitochondria MFI	36629	27011	15088	8524	17436	56126	32548	59610	53126	43963	0.0199934	1.69911	49074.6	20937.6	-1.22888	TRUE
CD45RA Terminal Effector CD8 T cells	CD11c MFI	324	276	343	310	668	198	166	259	170	350	0.0201975	1.6947	228.6	384.2	0.749032	TRUE
Early Effector CD4 T cells	% of Parent	43.74	80.37	66.74	55.76	31.98	69.58	94.41	80.16	83.47	85.24	0.0205218	1.68778	82.572	55.718	-0.567509	TRUE
CD1c+ DCs	CD123 MFI	251	554	188	385	315	1171	853	2370	1404	1514	0.0210775	1.67618	1462.4	338.6	-2.11068	TRUE
Terminal Effector CD8 T cells	PD-1 MFI	3105	1320	686	2736	1242	1677	482	437	1262	742	0.0213618	1.67036	920	1817.8	0.982488	TRUE
Early-like Effector CD4 T cells	CD25 MFI	952	95	861	0	0	4157	3686	3259	1826	132	0.0214336	1.66891	2612	381.6	-2.77502	TRUE
CD1c+ DCs	CD11c MFI	7599	6842	4812	8861	11988	2932	2988	4956	5382	6160	0.0244266	1.61214	4483.6	8020.4	0.839017	TRUE
Naive CD8 T cells	% of Parent	24.32	40	61.84	89.74	2.64	98.93	85.29	99.07	98.91	98.91	0.0254666	1.59403	96.222	43.708	-1.13847	TRUE
Intermediate Monocytes	CD27 MFI	0	388	0	0	40	378	477	580	201	722	0.0256272	1.5913	471.6	85.6	-2.46188	TRUE
Early-like Effector CD8 T cells	PD-1 MFI	1296	1012	920	2530	1235	766	459	885	1478	620	0.0260781	1.58372	841.6	1398.6	0.732777	TRUE
Terminal NK	% of Parent	34	14.49	17.92	39.2	9.67	5.35	3.52	3.02	3.4	3.78	0.0264568	1.57746	3.814	23.056	2.59577	TRUE
Intermediate Monocytes	CD11c MFI	1703	8326	0	8258	1692	8169	15684	2281	9713	11736	0.0264883	1.57695	9516.6	3995.8	-1.25196	TRUE
Marginal Zone-like B cells	% of CD45+ cells	0.09	0.02	0.12	0.07	0.02	0.91	0.12	0.39	0.77	0.42	0.0265224	1.57639	0.522	0.064	-3.02791	TRUE
Tregs	Mitochondria MFI	21840	11763	25549	23219	12987	16723	7609	15996	12952	12120	0.0267669	1.5724	13080	19071.6	0.544063	TRUE
CD8+ T cells	% of CD45+ cells	4.81	4.36	12.42	14.71	11.79	14.42	12.08	11.52	22.38	18.88	0.0272592	1.56449	15.856	9.618	-0.72122	TRUE
Marginal Zone-like B cells	% of Parent	4.86	1.86	6.86	3.61	0.94	17.34	2.77	12.57	17.19	7.73	0.0274022	1.56221	11.52	3.626	-1.66769	TRUE
Early NK	CD38 MFI	10989	16196	9213	21957	7757	2273	4262	4908	1636	3119	0.0274457	1.56153	3239.6	13222.4	2.0291	TRUE
Intermediate Effector CD8 T cells	CD123 MFI	0	0	0	61	0	61	0	67	101	33	0.0276275	1.55866	52.4	12.2	-2.10269	TRUE
CD1c+ CD141+ DCs	CD25 MFI	678	1573	35	759	1813	0	0		71	0	0.0276778	1.55787	17.75	971.6	5.77447	TRUE
Non-classical Monocytes	% of CD45+ cells	4.26	2.22	0.62	1.97	3.48	0.47	0.52	0.43	0.26	0.35	0.0285009	1.54514	0.406	2.51	2.62814	TRUE
CD1c+ CD141+ DCs	% of Parent	33.33	13.33	36.36	28.57	17.39	10.33	10.34	0	10.42	4.88	0.0285011	1.54514	7.194	25.796	1.84228	TRUE
CD4+ T cells	Mitochondria MFI	26636	12032	23932	23066	11905	16752	7271	14143	12184	12213	0.0297043	1.52718	12512.6	19514.2	0.641143	TRUE
Early NK	% of CD45+ cells	5.23	12.72	1.21	7.62	14.03	0.38	0.43	0.38	0.23	0.23	0.0303252	1.5182	0.33	8.162	4.62838	TRUE
Early Effector CD8 T cells	PD-1 MFI	1836	1048	862	2233	1276	514	356	734	752	761	0.0306349	1.51378	623.4	1451	1.21882	TRUE
Early-like Effector CD4 T cells	% of Parent	44.19	14.7	27.27	38.45	56.37	28.12	4.96	18.08	14.19	13.48	0.0306718	1.51326	15.766	36.196	1.19901	TRUE
Memory B cells	% of CD45+ cells	0.51	0.4	0.54	0.57	0.23	0.98	0.47	0.66	1.1	0.53	0.0310695	1.50767	0.748	0.45	-0.733113	TRUE
Terminal Effector CD8 T cells	CCR7 MFI	1154	846	668	1109	1319	280	425	680	415	268	0.0313272	1.50408	413.6	1019.2	1.30113	TRUE
CD11c+ DCs	CD27 MFI	141	287	178	59	381	300	310	453	166	488	0.0316356	1.49982	343.4	209.2	-0.715007	TRUE
Naive B cells	CD38 MFI	1231	2144	1894	1334	1350	3132	3396	4115	1269	4346	0.0320765	1.49381	3251.6	1590.6	-1.03158	TRUE
Intermediate Effector CD8 T cells	% of CD45+ cells	0.42	0.45	0.24	1.11	0.16	0.74	0.87	0.36	2.13	0.7	0.0325052	1.48805	0.96	0.476	-1.01207	TRUE
Early Effector CD8 T cells	CD38 MFI	832	859	561	539	517	268	439	496	225	398	0.0330838	1.48038	365.2	661.6	0.857272	TRUE
IgD-IgM- B cells	% of CD45+ cells	0.3	0.21	0.36	0.26	0.11	0.66	0.27	0.47	0.77	0.37	0.0340329	1.4681	0.508	0.248	-1.03449	TRUE
TCRgd+	% of Parent	1.91	1.71	0.69	3.85	0.93	2.64	2.74	1.84	7.7	3.36	0.0340787	1.46752	3.656	1.818	-1.00791	TRUE
Plasmablasts	% of Parent	0	0.33	0	0	0	2.43	5.84	1.1	1.23	2.2	0.0353098	1.45211	2.56	0.066	-5.27753	TRUE
IgD- Memory B cells	% of CD45+ cells	0.37	0.24	0.44	0.3	0.14	0.81	0.32	0.56	0.9	0.42	0.0357651	1.44654	0.602	0.298	-1.01445	TRUE
Terminal NK	CD38 MFI	13	79	0	591	61	8609	16019	20656	295	9678	0.037436	1.42671	11051.4	148.8	-6.21471	TRUE
IgD-IgM+ B cells	CD38 MFI	964	1182	1092	947	616	1504	2329	3459	1160	2120	0.0378752	1.42165	2114.4	960.2	-1.13884	TRUE
Marginal Zone-like B cells	CD28 MFI	1125	392	766	409	1504	152	179	434	152	429	0.0381073	1.41899	269.2	839.2	1.64034	TRUE
Early-like Effector CD8 T cells	HLA-DR MFI	284	131	138	534	105	112	83	0	163	0	0.0386644	1.41269	71.6	238.4	1.73535	TRUE
Memory B cells	% of Parent	27.68	35.78	32.18	30.89	13.34	18.78	11.31	20.9	24.56	9.71	0.0392599	1.40605	17.052	27.974	0.714146	TRUE
Intermediate Effector CD8 T cells	PD-1 MFI	2446	1224	986	1775	1482	456	680	690	617	905	0.0398566	1.3995	669.6	1582.6	1.24093	TRUE
Naive CD8 T cells	Mitochondria MFI	47986	36803	24105	44145	10428	16617	3517	12977	10363	12313	0.0405687	1.39181	11157.4	32693.4	1.551	TRUE
Early Effector CD8 T cells	% of CD45+ cells	1.34	1.2	1.07	1.76	0.43	3.89	1.98	1.75	6.21	2.27	0.040652	1.39092	3.22	1.16	-1.47294	TRUE
Early-like Effector CD8 T cells	% of Parent	14.69	4.75	6.92	13.9	24.82	4.65	1.84	3.82	3.52	4.87	0.0409315	1.38794	3.74	13.016	1.79918	TRUE
CD45RA Terminal Effector CD8 T cells	CCR7 MFI	961	1004	995	468	763	266	685	606	453	537	0.0415744	1.38117	509.4	838.2	0.718496	TRUE
Early-like Effector CD8 T cells	% of CD45+ cells	0.37	0.1	0.11	0.54	0.33	0.28	0.05	0.09	0.32	0.17	0.04168	1.38007	0.182	0.29	0.672114	TRUE
IgD-IgM+ B cells	% of CD45+ cells	0.07	0.02	0.07	0.04	0.02	0.15	0.04	0.08	0.12	0.05	0.0429492	1.36704	0.088	0.044	-1	TRUE
Marginal Zone-like B cells	CD11c MFI	400	676	350	396	650	232	193	347	194	394	0.0457179	1.33991	272	494.4	0.862072	TRUE
Early Effector CD4 T cells	CD25 MFI	1586	187	997	239	0	3256	1299	3846	1119	76	0.045947	1.33774	1919.2	601.8	-1.67315	TRUE
Memory B cells	CD38 MFI	1022	3514	1337	719	637	2137	3765	3418	925	2427	0.0473161	1.32499	2534.4	1445.8	-0.809776	TRUE
CD11c+ DCs	% of Parent	4.5	11.47	1.07	6.19	1.84	21.48	22.4	0.95	36.67	13.8	0.0474477	1.32379	19.06	5.014	-1.92651	TRUE
TCRgd+	CD38 MFI	990	1247	951	1107	654	355	242	858	221	564	0.048664	1.31279	448	989.8	1.14364	TRUE
Naive CD4 T cells	PD-1 MFI	663	504	283	950	326	89	0	281	0	99	0.0486661	1.31277	93.8	545.2	2.53913	TRUE
Terminal NK	HLA-DR MFI	68	0	199	512	0	230	346	256	1121	177	0.0488616	1.31103	426	155.8	-1.45116	TRUE
CD8+ T cells	Mitochondria MFI	27688	14060	23178	29019	10761	15865	7251	13400	11065	12382	0.0495154	1.30526	11992.6	20941.2	0.8042	TRUE
Early Effector CD4 T cells	CCR7 MFI	2336	1162	2614	2545	2663	1994	717	2120	1777	2274	0.00283568	2.54734	1776.4	2264	0.349917	FALSE
CD123+ Basophils	CD123 MFI	6577	7208	7620	8700	5698	4990	5016	5633	5856	4642	0.0029498	2.53021	5227.4	7160.6	0.453987	FALSE
ILCs	CD127 MFI	5347	4857	4405	3861	3481	7267	4971	6032	5312	5429	0.0138746	1.85778	5802.2	4390.2	-0.402313	FALSE
Early Effector CD8 T cells	CD28 MFI	4303	4939	6068	4238	5672	5093	5596	8029	4797	7182	0.0160312	1.79503	6139.4	5044	-0.283529	FALSE
CD4-CD8- T cells	CD28 MFI	2806	2858	4730	3923	4192	4003	4893	6489	3779	5864	0.0279177	1.55412	5005.6	3701.8	-0.435316	FALSE
IgD- Memory B cells	% of Parent	72.82	59.28	82.2	53.65	59.53	82.38	68.57	84.74	82.15	79.97	0.0379691	1.42057	79.562	65.496	-0.280673	FALSE
Naive CD8 T cells	CD11c MFI	199	160	315	294	407	132	136	224	150	391	0.0430763	1.36576	206.6	275	0.412591	FALSE
Early Effector CD8 T cells	% of Parent	53	58.64	68.05	44.81	32.37	64.1	66.71	72.07	69.21	66.85	0.0442097	1.35448	67.788	51.374	-0.399991	FALSE
Early-like Effector CD8 T cells	CD11c MFI	258	357	407	535	313	169	126	208	144	310	0.0504532	1.29711	191.4	374	0.966447	FALSE
CD8+ T cells	PD-1 MFI	1208	747	559	1813	592	354	237	399	326	308	0.0505486	1.29629	324.8	983.8	1.59881	FALSE
CD4-CD8- T cells	CD127 MFI	466	1073	2483	4060	1930	4151	1381	3643	5582	6625	0.0505695	1.29611	4276.4	2002.4	-1.09467	FALSE
Early Effector CD8 T cells	CD11c MFI	274	441	322	343	390	146	89	257	148	355	0.0514896	1.28828	199	354	0.830981	FALSE
CD45RA Terminal Effector CD8 T cells	CD27 MFI	211	746	415	313	334	126	387	343	75	278	0.0518394	1.28534	241.8	403.8	0.739827	FALSE
CD11c+ CD16- DCs	CD38 MFI	2742	5178	2896	6467	2276	6818	9220	8242	5788	11829	0.052296	1.28153	8379.4	3911.8	-1.09901	FALSE
Naive CD8 T cells	HLA-DR MFI	223	362	69	118	0	0	84	0	0	0	0.0527627	1.27767	16.8	154.4	3.20014	FALSE
CD4-CD8- T cells	Mitochondria MFI	22860	10750	19550	13945	9969	14352	7366	13242	10528	10635	0.0537638	1.26951	11224.6	15414.8	0.457652	FALSE
Naive CD4 T cells	Mitochondria MFI	42308	14813	24470	34910	11864	14057	7913	13195	10429	11548	0.0542376	1.2657	11428.4	25673	1.16763	FALSE
CD123+ DCs	Mitochondria MFI	96327	37577	62385	140077	23300	19397	9388	22994	15671	15227	0.0544756	1.2638	16535.4	71933.2	2.1211	FALSE
CD4-CD8- T cells	% of CD45+ cells	0.41	0.1	0.39	0.53	0.57	1.08	0.3	0.51	0.66	0.82	0.0545904	1.26288	0.674	0.4	-0.752749	FALSE
CD8+ T cells	HLA-DR MFI	365	147	80	235	0	14	0	0	10	0	0.0563562	1.24906	4.8	165.4	5.10678	FALSE
CD123+ Basophils	HLA-DR MFI	13616	36018	28340	17901	21625	5059	5107	27111	4424	10641	0.0569385	1.24459	10468.4	23500	1.16662	FALSE
Marginal Zone-like B cells	Mitochondria MFI	52374	20241	21049	22883	16884	13477	5968	13405	11982	10176	0.0579159	1.2372	11001.6	26686.2	1.27838	FALSE
CD11c+ DCs	CD123 MFI	0	716	1645	867	315	1710	1149	2049	3560	959	0.0584509	1.23321	1885.4	708.6	-1.41183	FALSE
Classical Monocytes	CD38 MFI	5947	4851	3342	7309	2235	9674	8314	11861	7144	13930	0.0591667	1.22792	10184.6	4736.8	-1.1044	FALSE
TCRgd+	CD11c MFI	357	576	341	558	413	128	37	278	164	379	0.0594891	1.22556	197.2	449	1.18706	FALSE
Terminal NK	% of CD45+ cells	4.12	2.63	0.99	6.71	1.72	1.35	0.46	0.36	0.39	0.6	0.0604284	1.21876	0.632	3.234	2.35532	FALSE
Mature NK	PD-1 MFI	349	0	95	412	151	0	0	0	0	0	0.0604284	1.21876	0	201.4	7.65392	FALSE
Naive B cells	CD28 MFI	545	62	445	111	660	0	0	246	0	483	0.0618565	1.20862	145.8	364.6	1.32232	FALSE
ILCs	CD11c MFI	183	661	434	287	300	101	142	208	98	250	0.0622681	1.20573	159.8	373	1.22291	FALSE
CD4+CD27+CD28+ Central Memory T cells	% of Parent	79.25	100	96.77	72.91	80.74	97.57	100	99.02	99.2	99.31	0.0622943	1.20555	99.02	85.934	-0.204491	FALSE
CD11c+ CD16+ DCs	% of CD45+ cells	0	0	0	0.02	0	0.23	0.06	0	0.17	0.07	0.0629844	1.20077	0.106	0.004	-4.72792	FALSE
CD1c+ DCs	Mitochondria MFI	54429	28320	3967	18498	18039	57102	33156	60504	57441	45427	0.0634165	1.1978	50726	24650.6	-1.0411	FALSE
Naive CD8 T cells	CCR7 MFI	14137	8287	16563	15504	22756	12439	4545	15164	8418	10129	0.0640525	1.19346	10139	15449.4	0.607635	FALSE
CD45RA Terminal Effector CD8 T cells	% of CD45+ cells	0.08	0.02	0.18	0.02	0.12	0.38	0.16	0.23	0.03	0.48	0.0660235	1.1803	0.256	0.084	-1.60768	FALSE
Early Effector CD8 T cells	HLA-DR MFI	506	193	125	223	0	46	0	0	55	0	0.0661169	1.17969	20.2	209.4	3.37383	FALSE
Intermediate Effector CD8 T cells	CD127 MFI	582	679	1081	2475	1216	3234	441	1727	5180	2592	0.06665	1.1762	2634.8	1206.6	-1.12675	FALSE
Tregs	CCR7 MFI	2896	1158	6718	8893	11100	2355	667	3350	2341	3392	0.0667886	1.1753	2421	6153	1.34569	FALSE
Non-classical Monocytes	CD25 MFI	999	748	1208	704	428	0	732	1005	291	0	0.0672053	1.1726	405.6	817.4	1.01098	FALSE
Early-like Effector CD4 T cells	PD-1 MFI	1739	726	946	2161	992	470	362	879	376	518	0.0675348	1.17047	521	1312.8	1.33329	FALSE
IgD-IgM+ B cells	Mitochondria MFI	42838	19647	23789	23839	14634	16223	7984	17847	13945	14298	0.0679983	1.1675	14059.4	24949.4	0.82747	FALSE
CD1c+ CD141+ DCs	CD28 MFI	355	124	36	993	689	29	0		0	0	0.0698882	1.1556	7.25	439.4	5.92141	FALSE
CD4+CD27+CD28+ Central Memory T cells	CD25 MFI	493	250	0	0	0	1528	881	413	147	0	0.0718729	1.14343	593.8	148.6	-1.99854	FALSE
CD11c+ CD16- DCs	CD27 MFI	50	311	301	162	291	36	72	49	0	296	0.0720885	1.14213	90.6	223	1.29946	FALSE
Monocytes	CD28 MFI	881	250	651	1034	192	130	397	0	152	0	0.0725555	1.13933	135.8	601.6	2.14732	FALSE
CD4+CD27+CD28+ Central Memory T cells	CD11c MFI	317	188	558	616	579	581	642	931	466	903	0.0744079	1.12838	704.6	451.6	-0.641759	FALSE
Marginal Zone-like B cells	PD-1 MFI	923	361	374	1298	133	188	65	197	0	0	0.0745096	1.12779	90	617.8	2.77914	FALSE
Terminal NK	PD-1 MFI	0	0	0	0	0	0	147	201	0	204	0.0751914	1.12383	110.4	0	-6.7866	FALSE
Terminal Effector CD4 T cells	CD127 MFI	2166	2487	3301	3626	2905	6067	5785	5143	10198	1978	0.0758002	1.12033	5834.2	2897	-1.00998	FALSE
TCRgd+	CCR7 MFI	2452	547	2509	3434	6268	1140	671	1173	677	1263	0.0764476	1.11664	984.8	3042	1.62712	FALSE
IgD-IgM+ B cells	CCR7 MFI	5306	571	8103	8895	7929	4010	1025	6619	5189	3468	0.0769515	1.11378	4062.2	6160.8	0.600856	FALSE
CD11c+ DCs	% of CD45+ cells	0.07	0.03	0.01	0.07	0.02	0.33	0.1	0.01	0.18	0.09	0.0779841	1.10799	0.142	0.04	-1.82782	FALSE
Non-classical Monocytes	Mitochondria MFI	38409	17370	12508	12440	13420	12563	4408	9961	8771	7612	0.078145	1.1071	8663	18829.4	1.12005	FALSE
Intermediate Effector CD8 T cells	HLA-DR MFI	890	182	250	222	128	16	0	0	29	0	0.0785782	1.1047	9	334.4	5.21551	FALSE
Classical Monocytes	CD123 MFI	271	331	1109	1217	718	31	0	319	216	800	0.0794861	1.09971	273.2	729.2	1.41636	FALSE
CD11c+ CD16- DCs	PD-1 MFI	536	0	332	853	171	0	19	92	0	0	0.080317	1.09519	22.2	378.4	4.09128	FALSE
Memory B cells	PD-1 MFI	478	760	314	862	204	124	40	334	0	118	0.0806574	1.09336	123.2	523.6	2.08746	FALSE
Tregs	CD25 MFI	14804	12567	12340	12318	11295	16227	13562	20250	13275	15806	0.0807453	1.09288	15824	12664.8	-0.32129	FALSE
IgD-IgM- B cells	CD38 MFI	1118	3663	1762	398	578	2074	3455	4116	847	2242	0.080818	1.09249	2546.8	1503.8	-0.760073	FALSE
Terminal Effector CD8 T cells	CD11c MFI	275	370	391	527	282	207	152	268	172	304	0.0834583	1.07853	220.6	369	0.742188	FALSE
Naive B cells	HLA-DR MFI	13774	14456	19614	14451	11942	9311	10555	21832	9442	7829	0.0834954	1.07834	11793.8	14847.4	0.332182	FALSE
Intermediate Effector CD8 T cells	Mitochondria MFI	21553	12029	19214	16128	11257	16038	7572	14755	12327	13550	0.0846801	1.07222	12848.4	16036.2	0.319744	FALSE
CD11c+ CD16+ DCs	CD27 MFI	238	161	0	0		388	410	729	209	617	0.0869052	1.06095	470.6	99.75	-2.23811	FALSE
CD123+ DCs	CD27 MFI	243	256	242	565	261	68	124	149	0	195	0.0874584	1.0582	107.2	313.4	1.5477	FALSE
Tregs	CD127 MFI	1242	1530	1603	1996	1612	1301	1910	2025	1976	2408	0.0877889	1.05656	1924	1596.6	-0.269106	FALSE
Early-like Effector CD8 T cells	CD38 MFI	546	1634	537	678	537	278	318	452	179	269	0.0884807	1.05315	299.2	786.4	1.39415	FALSE
CD8+CD27+CD28+ Central Memory T cells	PD-1 MFI	1390		689	2004	861	392	3786	520	435	467	0.0890789	1.05023	1120	1236	0.14218	FALSE
CD1c+ CD141+ DCs	HLA-DR MFI	11968	23362	23813	12010	18872	10887	6082		6779	2947	0.0892246	1.04952	6673.75	18005	1.43183	FALSE
Marginal Zone-like B cells	CD38 MFI	644	507	868	715	757	999	1225	1528	462	1210	0.0892367	1.04946	1084.8	698.2	-0.635717	FALSE
IgD-IgM- B cells	PD-1 MFI	436	838	341	924	225	82	54	344	0	182	0.089787	1.04679	132.4	552.8	2.06185	FALSE
Naive B cells	Mitochondria MFI	31796	11900	13980	17511	6873	10305	4555	10902	7730	7137	0.0902444	1.04458	8125.8	16412	1.01417	FALSE
CD11c+ CD16- DCs	CD25 MFI	467	0	238	0	507	0	0	0	0	0	0.0904	1.04383	0	242.4	7.92125	FALSE
IgD- Memory B cells	PD-1 MFI	471	717	314	946	212	115	64	345	0	131	0.0904459	1.04361	131	532	2.02186	FALSE
IgD- Memory B cells	CD38 MFI	1073	3540	1637	457	560	1928	3274	3974	910	2223	0.0912408	1.03981	2461.8	1453.4	-0.760282	FALSE
CD4+CD27+CD28+ Central Memory T cells	PD-1 MFI	1268	803	521	1572	576	408	506	498	55	312	0.0923893	1.03438	355.8	948	1.41382	FALSE
Naive CD8 T cells	% of CD45+ cells	0.32	0	5.56	4.61	0.23	5.41	0.01	6.83	10.05	13.12	0.0931117	1.031	7.084	2.144	-1.72426	FALSE
Early Effector CD8 T cells	Mitochondria MFI	23969	12966	19035	17260	8117	14398	8892	12762	11738	11007	0.0935257	1.02907	11759.4	16269.4	0.468347	FALSE
CD8+ T cells	CD11c MFI	255	422	315	383	329	145	110	235	147	379	0.0942958	1.02551	203.2	340.8	0.746025	FALSE
Early-like Effector CD4 T cells	CD38 MFI	842	831	724	1167	793	320	372	747	173	743	0.0943916	1.02507	471	871.4	0.887608	FALSE
Naive CD4 T cells	% of Parent	43.07	85.71	88.64	93.26	9.05	99.42	100	99.55	99.71	99.85	0.094944	1.02253	99.706	63.946	-0.640826	FALSE
CD45RA Terminal Effector CD8 T cells	HLA-DR MFI	406	147	103	116	54	70	83	0	76	0	0.0963566	1.01612	45.8	165.2	1.85079	FALSE
IgD-IgM+ B cells	PD-1 MFI	698	219	250	691	260	229	74	354	0	0	0.0981622	1.00806	131.4	423.6	1.68874	FALSE
TCRgd+	CD127 MFI	1881	1717	3114	4873	3183	5034	3337	4788	3733	6787	0.0982637	1.00761	4735.8	2953.6	-0.681134	FALSE
Naive CD8 T cells	PD-1 MFI	682	287	513	1471	590	133	264	304	69	218	0.0994666	1.00232	197.6	708.6	1.84239	FALSE
Naive B cells	CD25 MFI	685	123	677	364	424	77	209	382	57	316	0.0996661	1.00145	208.2	454.6	1.12663	FALSE
CD4-CD8- T cells	HLA-DR MFI	408	242	212	391	60	443	179	164	317	0	0.0998646	1.00059	220.6	262.6	0.251434	FALSE
CD45RA Terminal Effector CD8 T cells	% of Parent	32.25	1.18	22.38	7.77	57.59	29.48	1.93	18.82	2.53	45.06	0.100436	0.99811	19.564	24.234	0.308831	FALSE
Early Effector CD4 T cells	PD-1 MFI	1944	434	916	2073	812	450	175	849	312	588	0.100507	0.997804	474.8	1235.8	1.38005	FALSE
Monocytes	CCR7 MFI	2344	1153	1223	1685	1357	3616	1084	5760	3621	2048	0.101053	0.995452	3225.8	1552.4	-1.05516	FALSE
CD8+CD27+CD28+ Central Memory T cells	Mitochondria MFI	27969		26262	29617	11754	17210	5072	16050	12541	13438	0.102877	0.987681	12862.2	23900.5	0.893903	FALSE
ILCs	HLA-DR MFI	224	522	249	514	151	133	379	252	112	64	0.103903	0.983372	188	332	0.820451	FALSE
Tregs	PD-1 MFI	1383	253	423	1287	442	250	25	432	6	281	0.105837	0.975362	198.8	757.6	1.93012	FALSE
Mature NK	CD28 MFI	335	0	112	0	295	0	0	0	0	0	0.105871	0.975225	0	148.4	7.21335	FALSE
Terminal Effector CD4 T cells	CD25 MFI	0	0	0	0	0	1757	600	0	1205	0	0.10684	0.971265	712.4	0	-9.47654	FALSE
Lin neg DR+	CD38 MFI	2088	2571	2409	1160	1111	2678	4207	4814	944	6280	0.107626	0.968081	3784.6	1867.8	-1.0188	FALSE
Early NK	CCR7 MFI	1598	942	1118	923	935	697	796	1101	714	630	0.109172	0.96189	787.6	1103.2	0.486159	FALSE
CD4+ T cells	PD-1 MFI	1250	271	358	1470	426	305	59	382	62	224	0.111888	0.951217	206.4	755	1.87103	FALSE
ILCs	PD-1 MFI	1074	0	87	430	343	0	0	0	0	17	0.112908	0.947276	3.4	386.8	6.82991	FALSE
Terminal Effector CD4 T cells	% of CD45+ cells	0.1	0.08	0.04	0.04	0.04	0.04	0.02	0.02	0.06	0.01	0.113162	0.946299	0.03	0.06	1	FALSE
CD1c+ DCs	CD38 MFI	3779	5431	2877	8516	2851	6809	9321	8479	6022	12075	0.113861	0.943623	8541.2	4690.8	-0.864605	FALSE
Non-classical Monocytes	CD28 MFI	299	3	224	576	181	0	0	0	0	193	0.114029	0.942985	38.6	256.6	2.73285	FALSE
CD45RA Terminal Effector CD4 T cells	% of Parent	10.29	0.06	3.33	0	3.85	3.82	0.01	1.06	0.07	0.41	0.114808	0.940027	1.074	3.506	1.70683	FALSE
Naive CD4 T cells	CD11c MFI	323	411	520	485	636	498	465	874	420	824	0.114854	0.939855	616.2	475	-0.375471	FALSE
Memory B cells	CCR7 MFI	5089	0	6877	5315	8657	3614	1002	5361	3067	4254	0.116631	0.933186	3459.6	5187.6	0.584462	FALSE
CD4-CD8- T cells	CD123 MFI	184	31	130	63	5	220	0	219	100	94	0.117594	0.929616	126.6	82.6	-0.616064	FALSE
ILCs	CD38 MFI	3376	4753	1735	3810	634	257	1231	2594	281	574	0.117637	0.929456	987.4	2861.6	1.53512	FALSE
Early-like Effector CD8 T cells	CD28 MFI	4408	2973	4983	5418	4166	4907	5916	6683	4574	7214	0.11878	0.925255	5858.8	4389.6	-0.416516	FALSE
CD123+ DCs	% of Parent	34.06	29.82	29.96	5.65	22.65	41.82	50.03	25.38	19.41	68.91	0.119542	0.922478	41.11	24.428	-0.750954	FALSE
CD123+ DCs	% of CD45+ cells	0.51	0.08	0.41	0.06	0.27	0.63	0.22	0.35	0.1	0.46	0.120899	0.917578	0.352	0.266	-0.404149	FALSE
IgD- Memory B cells	CCR7 MFI	5129	0	7256	5211	8600	3708	1041	5620	3200	4182	0.123637	0.907851	3550.2	5239.2	0.561446	FALSE
CD8+CD27+CD28+ Central Memory T cells	HLA-DR MFI	417		101	247	0	33	0	0	38	0	0.125046	0.902931	14.2	191.25	3.7515	FALSE
IgD-IgM+ B cells	CD28 MFI	706	246	706	54	1038	155	237	320	183	374	0.125956	0.899783	253.8	550	1.11574	FALSE
Non-classical Monocytes	CD38 MFI	91	94	0	1605	101	3784	8010	774	214	11379	0.126237	0.898813	4832.2	378.2	-3.67546	FALSE
Lin neg	% of Parent	41.54	20.37	36.09	39.58	19.22	20.33	21.49	25.54	17.89	21.78	0.12896	0.889544	21.406	31.36	0.55091	FALSE
CD1c+ DCs	CD28 MFI	566	308	413	0	1149	167	39	146	195	301	0.12942	0.887999	169.6	487.2	1.52238	FALSE
IgD-IgM- B cells	CCR7 MFI	5065	0	7148	4701	8526	3650	1067	5451	2956	4231	0.129779	0.886797	3471	5088	0.551747	FALSE
Lin neg	CD28 MFI	117	0	322	419	294	0	91	0	26	210	0.130431	0.88462	65.4	230.4	1.81678	FALSE
CD4+ T cells	% of CD45+ cells	7.49	10.88	52.44	15.1	20.65	22.24	40.92	41.13	27.5	38.29	0.132105	0.879081	34.016	21.312	-0.674548	FALSE
Mature NK	CD38 MFI	3247	9117	7003	4961	3318	6416	11040	13410	2583	11668	0.133347	0.875018	9023.4	5529.2	-0.7066	FALSE
CD45RA Terminal Effector CD8 T cells	PD-1 MFI	706	448	516	2558	583	269	329	408	986	273	0.135294	0.86872	453	962.2	1.08683	FALSE
Intermediate Effector CD8 T cells	CD38 MFI	4409	4672	960	523	568	297	527	689	239	451	0.13541	0.868349	440.6	2226.4	2.33717	FALSE
CD4+CD27+CD28+ Central Memory T cells	Mitochondria MFI	26575	57444	24141	25289	12230	16433	8322	15737	12682	12581	0.135487	0.868103	13151	29135.8	1.14762	FALSE
Terminal Effector CD4 T cells	CD38 MFI	2245	4182	956	1750	799	216	387	945	29	1279	0.137909	0.860409	571.2	1986.4	1.79809	FALSE
CD8+CD27+CD28+ Central Memory T cells	CCR7 MFI	7257		7820	13792	14639	6557	8759	7433	6044	6667	0.140957	0.850914	7092	10877	0.617016	FALSE
Classical Monocytes	CD27 MFI	217	372	0	50	91	232	350	347	122	295	0.143506	0.84313	269.2	146	-0.88271	FALSE
TCRgd+	CD28 MFI	2583	1870	3387	4831	4394	2646	695	1523	637	4450	0.144199	0.841038	1990.2	3413	0.778127	FALSE
Terminal Effector CD8 T cells	% of Parent	15.63	14.31	10.1	12.95	30.87	19.13	2.26	9.35	3.53	7.79	0.145731	0.836447	8.412	16.772	0.995534	FALSE
Classical Monocytes	Mitochondria MFI	62065	20174	28318	40946	16997	57162	24693	51730	45644	42268	0.145805	0.836227	44299.4	33700	-0.394539	FALSE
CD45RA Terminal Effector CD8 T cells	Mitochondria MFI	22764	6098	19763	14161	10932	14840	5849	14635	11088	12330	0.1471	0.832388	11748.4	14743.6	0.327625	FALSE
Lin neg	CD25 MFI	436	253	574	0	215	105	1204	657	854	831	0.148769	0.827487	730.2	295.6	-1.30465	FALSE
Naive CD4 T cells	CD38 MFI	4869	2269	3353	3920	2738	5344	3083	4946	3227	4119	0.151912	0.818409	4143.8	3429.8	-0.27283	FALSE
Intermediate Monocytes	CD25 MFI	1978	0	4731	0	817	0	0	479	0	0	0.152012	0.818122	95.8	1505.2	3.97379	FALSE
IgD-IgM+ B cells	CD11c MFI	209	422	313	482	346	242	146	340	187	236	0.153838	0.812937	230.2	354.4	0.622491	FALSE
Naive B cells	PD-1 MFI	409	0	175	750	183	50	0	113	0	121	0.154167	0.812008	56.8	303.4	2.41726	FALSE
CD8+ T cells	CCR7 MFI	2950	804	13511	11193	22655	3121	592	11129	4612	8532	0.157082	0.803873	5597.2	10222.6	0.868985	FALSE
Early NK	CD28 MFI	471	134	110	220	64	1	109	71	96	0	0.157439	0.802888	55.4	199.8	1.8506	FALSE
CD123+ Basophils	PD-1 MFI	816	37	459	822	266	43	51	199	0	404	0.159673	0.796769	139.4	480	1.7838	FALSE
Naive CD4 T cells	CD127 MFI	3777	8478	5545	6891	6446	5773	6271	8848	10475	8714	0.161464	0.791924	8016.2	6227.4	-0.364289	FALSE
Monocytes	CD25 MFI	577	245	1997	0	240	0	0	0	0	0	0.162883	0.788124	0	611.8	9.25692	FALSE
Monocytes	CD11c MFI	1507	901	0	3936	694	2918	4447	962	2570	3147	0.163988	0.785188	2808.8	1407.6	-0.996716	FALSE
CD11c+ DCs	CCR7 MFI	3160	1368	784	1446	1879	264	812	1801	0	301	0.166369	0.778927	635.6	1727.4	1.44241	FALSE
CD4+ T cells	CCR7 MFI	5808	1187	15356	12694	21922	6330	714	14452	5574	10522	0.169012	0.772082	7518.4	11393.4	0.599701	FALSE
Early-like Effector CD4 T cells	Mitochondria MFI	21560	7750	20585	7926	11329	20226	10589	20199	14838	16483	0.169208	0.77158	16467	13830	-0.251777	FALSE
TCRgd+	PD-1 MFI	920	541	773	1810	720	358	447	766	329	582	0.170447	0.76841	496.4	952.8	0.94067	FALSE
Naive CD4 T cells	CCR7 MFI	15076	8525	17122	15847	27589	14559	7397	16622	9919	12882	0.170897	0.767265	12275.8	16831.8	0.455372	FALSE
Early Effector CD4 T cells	CD11c MFI	288	281	558	526	620	499	311	913	395	870	0.172754	0.762571	597.6	454.6	-0.394582	FALSE
Terminal Effector CD4 T cells	Mitochondria MFI	19327	5002	20381	2405	8897	19193	9899	17841	15108	16111	0.176375	0.753564	15630.4	11202.4	-0.480547	FALSE
CD1c+ CD141+ DCs	% of CD45+ cells	0.02	0	0	0.01	0	0.01	0	0	0	0	0.177808	0.750049	0.002	0.006	1.58496	FALSE
Lin neg DR+	CD127 MFI	0	0	0	0	0	0	11	0	0	11	0.177808	0.750049	4.4	0	-2.1375	FALSE
Mature NK	CD11c MFI	340	262	312	213	1153	200	243	277	100	496	0.178393	0.748622	263.2	456	0.792874	FALSE
CD45RA Terminal Effector CD8 T cells	CD127 MFI	208	379	858	563	326	182	44	780	498	337	0.182012	0.739899	368.2	466.8	0.342315	FALSE
CD123+ DCs	CD123 MFI	4834	8832	8105	11226	5459	4603	4997	5157	5031	7403	0.187353	0.72734	5438.2	7691.2	0.500079	FALSE
CD1c+ DCs	% of CD45+ cells	0.01	0.02	0	0.01	0.01	0.08	0.03	0.01	0.01	0.02	0.189004	0.72353	0.03	0.01	-1.58496	FALSE
Naive CD8 T cells	CD28 MFI	3290	8854	3758	3728	3971	2715	3564	3612	2799	3373	0.189096	0.723318	3212.6	4720.2	0.555107	FALSE
Terminal Effector CD8 T cells	CD123 MFI	11	0	25	0	44	0	0	16	0	0	0.190088	0.721046	3.2	16	2.32193	FALSE
CD123+ Basophils	CCR7 MFI	3171	0	2038	1177	1351	0	88	1961	0	986	0.191259	0.718379	607	1547.4	1.35008	FALSE
Marginal Zone-like B cells	CD127 MFI	0	0	0	0	0	161	0	0	0	253	0.191576	0.717659	82.8	0	-6.37156	FALSE
Intermediate Monocytes	HLA-DR MFI	1369	14092	688	6033	222	13107	9674	13307	6972	4609	0.193065	0.714296	9533.8	4480.8	-1.0893	FALSE
Naive B cells	CCR7 MFI	6631	1005	11994	12436	14359	7216	616	12076	6738	8207	0.193821	0.712598	6970.6	9285	0.413619	FALSE
CD11c+ CD16- DCs	% of Parent	72.73	60	35.48	41.18	56.1	28.62	38.06	65.38	7.04	25.31	0.195495	0.708864	32.882	53.098	0.691359	FALSE
Lin neg DR+	PD-1 MFI	438	0	144	429	59	36	47	171	0	3	0.195611	0.708607	51.4	214	2.05777	FALSE
Classical Monocytes	PD-1 MFI	626	170	0	596	144	121	96	197	0	0	0.197906	0.703541	82.8	307.2	1.89148	FALSE
Naive CD4 T cells	CD28 MFI	7711	8860	7281	10993	8073	6110	7087	8514	5894	7389	0.198029	0.703272	6998.8	8583.6	0.294475	FALSE
Intermediate Monocytes	CD123 MFI	992	935	1075	1467	592	1402	1054	1155	1654	464	0.198698	0.701807	1145.8	1012.2	-0.178861	FALSE
Early-like Effector CD4 T cells	HLA-DR MFI	0	0	0	0	0	90	51	0	0	0	0.198898	0.70137	28.2	0	-4.81762	FALSE
Tregs	CD11c MFI	269	289	558	631	589	546	314	933	440	938	0.199646	0.69974	634.2	467.2	-0.440898	FALSE
CD11c+ CD16- DCs	CCR7 MFI	3131	1575	1143	3530	3087	1243	2030	1747	1968	948	0.201646	0.69541	1587.2	2493.2	0.651515	FALSE
Terminal Effector CD4 T cells	PD-1 MFI	2626	1160	1366	1969	1347	500	767	1685	600	1432	0.204305	0.689721	996.8	1693.6	0.764717	FALSE
Marginal Zone-like B cells	CD25 MFI	2362	958	2228	1575	1745	1755	2226	2723	1990	2494	0.204542	0.689217	2237.6	1773.6	-0.335271	FALSE
CD123+ DCs	PD-1 MFI	499	0	239	1476	86	0	53	135	0	0	0.204554	0.689191	37.6	460	3.61283	FALSE
CD4-CD8- T cells	PD-1 MFI	576	260	559	1251	510	269	205	626	357	413	0.205366	0.687472	374	631.2	0.755059	FALSE
IgD- Memory B cells	HLA-DR MFI	11477	0	12282	9732	10088	5154	5556	7494	4192	4189	0.205878	0.68639	5317	8715.8	0.713021	FALSE
Mature NK	CD25 MFI	0	0	0	0	0	0	356	175	0	0	0.209314	0.679203	106.2	0	-6.73064	FALSE
Lin neg	CD127 MFI	0	13	0	24	153	7	0	0	163	403	0.20992	0.677945	114.6	38	-1.59254	FALSE
Non-classical Monocytes	HLA-DR MFI	207	187	286	1263	0	564	838	4342	1719	0	0.212766	0.672098	1492.6	388.6	-1.94147	FALSE
CD45RA Terminal Effector CD4 T cells	CD123 MFI	4763	1100	191		0	3913	73	0	0	238	0.216843	0.663855	844.8	1513.5	0.841207	FALSE
CD1c+ DCs	PD-1 MFI	404	0	0	956	171	0	16	121	0	0	0.218929	0.659696	27.4	306.2	3.48223	FALSE
Memory B cells	HLA-DR MFI	11721	0	12503	9807	9979	5362	5807	7596	4254	4413	0.221592	0.654447	5486.4	8802	0.681972	FALSE
CD11c+ CD16- DCs	HLA-DR MFI	14201	24294	19215	17602	13121	12301	8859	22895	12961	8957	0.222074	0.653502	13194.6	17686.6	0.422709	FALSE
Non-classical Monocytes	CCR7 MFI	0	0	360	282	0	0	636	420	138	803	0.222775	0.652133	399.4	128.4	-1.63719	FALSE
CD4-CD8- T cells	CCR7 MFI	1751	640	3011	3478	9935	1689	1042	2205	1391	3217	0.22301	0.651676	1908.8	3763	0.979217	FALSE
CD45RA Terminal Effector CD4 T cells	CD11c MFI	163	136	507		78	397	60	587	123	546	0.225336	0.647169	342.6	221	-0.632479	FALSE
TCRgd+	Mitochondria MFI	23735	9418	14379	18001	8415	15185	6422	13062	10509	12520	0.22719	0.643611	11539.6	14789.6	0.35799	FALSE
IgD-IgM- B cells	HLA-DR MFI	12237	0	12878	9603	10233	5548	5972	7857	4412	4432	0.227228	0.643538	5644.2	8990.2	0.671584	FALSE
Terminal Effector CD8 T cells	HLA-DR MFI	379	40	375	635	183	88	18	553	219	0	0.230325	0.637659	175.6	322.4	0.876559	FALSE
CD8+ T cells	CD38 MFI	1067	1129	998	1187	1063	697	827	971	568	1321	0.232077	0.634368	876.8	1088.8	0.312419	FALSE
Intermediate Monocytes	Mitochondria MFI	41125	23365	14508	28343	19274	28886	10064	22479	21656	16492	0.232866	0.632894	19915.4	25323	0.346564	FALSE
CD45RA Terminal Effector CD4 T cells	CCR7 MFI	3912	1590	1368		4070	1913	1950	1307	688	1583	0.233285	0.632114	1488.2	2735	0.877972	FALSE
Terminal NK	CD127 MFI	0	104	0	54	210	19	64	90	100	534	0.23397	0.630839	161.4	73.6	-1.13286	FALSE
CD45RA Terminal Effector CD8 T cells	CD123 MFI	0	0	115	265	0	0	0	17	0	2	0.236193	0.626733	3.8	76	4.32193	FALSE
Terminal NK	Mitochondria MFI	13467	4335	4546	847	5107	11709	3979	9606	7509	6512	0.239586	0.620538	7863	5660.4	-0.474176	FALSE
CD45RA Terminal Effector CD8 T cells	CD38 MFI	851	216	761	606	756	803	589	904	482	1556	0.241734	0.616663	866.8	638	-0.442143	FALSE
CD8+CD27+CD28+ Central Memory T cells	CD123 MFI	144		43	0	0	78	312	166	132	77	0.24227	0.615701	153	46.75	-1.71049	FALSE
CD4+CD27+CD28+ Central Memory T cells	CCR7 MFI	9195	5412	11764	14143	17692	8987	7272	11408	7626	9491	0.243931	0.612733	8956.8	11641.2	0.378184	FALSE
IgD- Memory B cells	CD28 MFI	661	0	554	250	674	121	258	310	131	440	0.244193	0.612267	252	427.8	0.763513	FALSE
CD11c+ CD16+ DCs	Mitochondria MFI	34088	45510	8502	2510		7877	3421	9033	6747	7672	0.246472	0.608232	6950	22652.5	1.70459	FALSE
CD123+ DCs	CD11c MFI	173	339	287	430	186	163	126	316	129	216	0.247625	0.606206	190	283	0.574803	FALSE
CD4+ T cells	% of Parent	57.68	70.16	79.49	49.14	61.38	57.81	76.3	76.24	53.72	65.29	0.247991	0.605564	65.872	63.57	-0.0513193	FALSE
CD45RA Terminal Effector CD4 T cells	CD27 MFI	276	405	759		1588	248	585	0	0	412	0.253048	0.596798	249	757	1.60415	FALSE
IgD-IgM- B cells	CD11c MFI	323	0	364	344	694	181	107	383	183	391	0.25318	0.59657	249	345	0.470451	FALSE
Monocytes	CD123 MFI	489	0	883	1044	309	95	0	374	262	663	0.253199	0.596538	278.8	545	0.967026	FALSE
Memory B cells	CD28 MFI	631	0	524	303	578	117	243	312	133	430	0.254633	0.594085	247	407.2	0.721227	FALSE
CD11c+ CD16+ DCs	CCR7 MFI	2763	5275	780	655		0	335	1847	0	165	0.255769	0.592152	469.4	2368.25	2.33493	FALSE
Memory B cells	CD11c MFI	310	0	343	328	540	183	80	370	189	374	0.259422	0.585993	239.2	304.2	0.346803	FALSE
CD11c+ CD16+ DCs	CD11c MFI	11541	19669	8597	5638		6135	12457	4142	9334	9111	0.260196	0.5847	8235.8	11361.2	0.464141	FALSE
ILCs	CD28 MFI	433	143	272	0	812	1761	263	195	387	752	0.262831	0.580324	671.6	332	-1.01642	FALSE
CD8+ T cells	CD28 MFI	3169	3444	3581	4167	3485	2935	3209	3794	3046	3417	0.265608	0.575758	3280.2	3569.2	0.121817	FALSE
CD8+ T cells	% of Parent	37.05	28.09	18.82	47.85	35.04	37.48	22.53	21.35	43.71	32.19	0.267287	0.573022	31.452	33.37	0.0853999	FALSE
Monocytes	CD38 MFI	5023	11453	555	6811	5124	9313	6720	11365	6765	12098	0.270328	0.568109	9252.2	5793.2	-0.675436	FALSE
CD11c+ DCs	PD-1 MFI	544	85	212	290	171	138	22	404	0	81	0.270484	0.567859	129	260.4	1.01336	FALSE
CD4+ T cells	CD11c MFI	283	311	511	621	504	499	310	882	404	842	0.271064	0.566928	587.4	446	-0.3973	FALSE
IgD-IgM- B cells	CD28 MFI	647	0	525	279	620	119	271	313	127	448	0.280787	0.551623	255.6	414.2	0.69644	FALSE
Naive B cells	CD11c MFI	198	10	153	221	395	156	0	201	71	350	0.28443	0.546024	155.6	195.4	0.328588	FALSE
IgD- Memory B cells	CD11c MFI	313	0	349	350	675	194	112	375	184	376	0.284851	0.545382	248.2	337.4	0.442957	FALSE
Lin neg DR+	% of CD45+ cells	1.49	0.28	1.38	1.13	1.21	1.52	0.45	1.36	0.49	0.67	0.287112	0.541949	0.898	1.098	0.290091	FALSE
CD1c+ CD141+ DCs	CD38 MFI	2531	3157	8810	3041	3229	7075	7946		6797	0	0.287471	0.541406	5454.5	4153.6	-0.393085	FALSE
IgD-IgM- B cells	CD25 MFI	1505	649	1385	853	1181	1119	1302	1361	1312	1632	0.292256	0.534236	1345.2	1114.6	-0.271295	FALSE
Classical Monocytes	CCR7 MFI	4554	676	1967	2630	1970	3839	1149	6120	3816	1958	0.2942	0.531357	3376.4	2359.4	-0.517066	FALSE
IgD-IgM+ B cells	CD25 MFI	1998	2355	2244	1567	2382	1623	2526	2786	2457	2435	0.300595	0.522019	2365.4	2109.2	-0.165388	FALSE
Early-like Effector CD4 T cells	% of CD45+ cells	1.41	0.82	1.11	1.12	1	2.61	0.67	1.06	1.6	1	0.303188	0.518288	1.388	1.092	-0.346035	FALSE
CD8+CD27+CD28+ Central Memory T cells	CD11c MFI	204		341	370	369	157	561	302	152	406	0.303285	0.518149	315.6	321	0.0244761	FALSE
CD4+ T cells	CD28 MFI	9644	10452	7743	13542	7988	8817	6792	9403	7682	8535	0.304222	0.516809	8245.8	9873.8	0.259946	FALSE
CD11c+ CD16+ DCs	CD25 MFI	953	817	1013	1128		940	1431	1671	935	648	0.30634	0.513796	1125	977.75	-0.202387	FALSE
CD4-CD8- T cells	% of Parent	3.18	0.63	0.6	1.71	1.7	2.81	0.56	0.95	1.29	1.4	0.315599	0.500865	1.402	1.564	0.157754	FALSE
CD1c+ DCs	HLA-DR MFI	14852	24886	9599	25946	18781	12433	9200	20870	15483	9550	0.317755	0.497907	13507.2	18812.8	0.477986	FALSE
ILCs	CD27 MFI	161	179	311	758	637	241	692	650	11359	868	0.317791	0.497859	2762	409.2	-2.75484	FALSE
Naive B cells	CD27 MFI	414	293	406	282	327	244	285	435	241	321	0.319616	0.495372	305.2	344.4	0.17433	FALSE
CD4+ T cells	CD25 MFI	98	0	0	0	0	1502	12	0	140	0	0.320223	0.494548	330.8	19.6	-4.07703	FALSE
Non-classical Monocytes	CD11c MFI	641	828	0	1507	1012	557	735	1107	7202	753	0.32369	0.489871	2070.8	797.6	-1.37645	FALSE
Non-classical Monocytes	CD123 MFI	488	363	531	704	324	673	0	1054	2200	275	0.324346	0.488991	840.4	482	-0.802043	FALSE
Naive B cells	% of Parent	62.53	58.97	58.97	60.32	83.06	62.94	83.91	65.39	57.77	82.07	0.326766	0.485763	70.416	64.77	-0.120578	FALSE
IgD- Memory B cells	CD25 MFI	1672	678	1502	1161	1297	1200	1553	1567	1479	1754	0.327186	0.485205	1510.6	1262	-0.25941	FALSE
Terminal NK	CD25 MFI	393	205	1035	0	139	0	438	298	84	0	0.332305	0.478463	164	354.4	1.11168	FALSE
Naive CD4 T cells	% of CD45+ cells	0.84	0.01	34.28	4.37	1.05	7.22	0	27.2	9.55	21.6	0.333537	0.476856	13.114	8.11	-0.693334	FALSE
CD1c+ CD141+ DCs	CCR7 MFI	2903	1435	1463	4874	5462	1035	1096		6049	832	0.336028	0.473625	2253	3227.4	0.518525	FALSE
IgD- Memory B cells	Mitochondria MFI	39002	281	19293	23360	14860	16232	8628	16747	13855	13372	0.338731	0.470145	13766.8	19359.2	0.491826	FALSE
CD11c+ DCs	CD127 MFI	0	0	0	658	0	196	402	403	91	771	0.339202	0.469542	372.6	131.6	-1.50147	FALSE
CD11c+ DCs	HLA-DR MFI	15160	19809	9926	5341	6873	6332	6051	17663	3768	3670	0.339799	0.468778	7496.8	11421.8	0.607443	FALSE
CD8+CD27+CD28+ Central Memory T cells	CD38 MFI	753		801	1126	784	469	392	860	371	882	0.346122	0.460771	594.8	866	0.541962	FALSE
Early Effector CD4 T cells	CD38 MFI	1147	1049	825	1030	784	451	1104	918	390	958	0.348397	0.457926	764.2	967	0.339566	FALSE
CD4+CD27+CD28+ Central Memory T cells	CD28 MFI	12147	22638	10623	14789	10606	11616	7793	13257	10091	11563	0.351986	0.453474	10864	14160.6	0.382327	FALSE
Naive CD8 T cells	CD38 MFI	1701	11560	1178	1494	1517	1649	987	1223	1006	1600	0.353805	0.451236	1293	3490	1.4325	FALSE
TCRgd+	HLA-DR MFI	321	588	0	0	0	111	139	0	129	0	0.355408	0.449273	75.8	181.8	1.26208	FALSE
IgD-IgM- B cells	Mitochondria MFI	37978	110	18334	22862	15035	16266	8715	16549	13835	13232	0.362133	0.441132	13719.4	18863.8	0.459403	FALSE
CD45RA Terminal Effector CD4 T cells	HLA-DR MFI	15218	0	0		415	7548	0	0	287	0	0.36228	0.440955	1567	3908.25	1.31852	FALSE
CD1c+ DCs	CCR7 MFI	3192	1472	784	2341	3157	1309	2182	1747	1438	941	0.364523	0.438275	1523.4	2189.2	0.523109	FALSE
Classical Monocytes	CD25 MFI	0	0	1647	0	22	0	0	0	0	0	0.366805	0.435565	0	333.8	8.38284	FALSE
Terminal NK	CD11c MFI	311	477	0	674	931	257	321	327	6166	893	0.367421	0.434836	1592.8	478.6	-1.73467	FALSE
CD11c+ DCs	CD11c MFI	6757	9675	6359	6762	11562	5219	9042	4612	9156	8394	0.368604	0.43344	7284.6	8223	0.174815	FALSE
CD11c+ CD16- DCs	% of CD45+ cells	0.05	0.02	0.01	0.03	0.01	0.09	0.04	0.01	0.01	0.02	0.373901	0.427243	0.034	0.024	-0.5025	FALSE
Tregs	HLA-DR MFI	94	0	0	0	0	113	0	0	0	0	0.373901	0.427243	22.6	18.8	-0.26559	FALSE
CD1c+ DCs	CD25 MFI	0	0	0	0	880	0	0	0	0	0	0.373901	0.427243	0	176	7.45943	FALSE
CD123+ DCs	CD25 MFI	30	0	0	0	0	0	0	0	0	0	0.373901	0.427243	0	6	2.58496	FALSE
Early NK	PD-1 MFI	1176	0	0	0	0	0	0	0	0	0	0.373901	0.427243	0	235.2	7.87774	FALSE
Memory B cells	CD127 MFI	0	965	0	0	0	0	0	0	0	0	0.373901	0.427243	0	193	7.59246	FALSE
IgD- Memory B cells	CD127 MFI	0	819	0	0	0	0	0	0	0	0	0.373901	0.427243	0	163.8	7.35579	FALSE
IgD-IgM- B cells	CD127 MFI	0	1015	0	0	0	0	0	0	0	0	0.373901	0.427243	0	203	7.66534	FALSE
Early Effector CD4 T cells	HLA-DR MFI	0	0	0	0	0	28	0	0	0	0	0.373901	0.427243	5.6	0	-2.48543	FALSE
Terminal Effector CD4 T cells	CD123 MFI	0	0	0	0	0	7	0	0	0	0	0.373901	0.427243	1.4	0	-0.485427	FALSE
CD45RA Terminal Effector CD4 T cells	% of CD45+ cells	0	0	0.01	0	0	0	0	0	0	0	0.373901	0.427243	0	0.002	1	FALSE
TCRgd+	CD25 MFI	51	0	0	0	0	0	0	0	0	0	0.373901	0.427243	0	10.2	3.3505	FALSE
Intermediate Monocytes	% of Parent	11.51	2.29	38.89	13.02	1.04	4.49	10.03	6.32	4.37	6.39	0.381981	0.417959	6.32	13.35	1.07884	FALSE
ILCs	Mitochondria MFI	18954	5390	9312	11805	6002	12795	4868	9565	9291	8068	0.382679	0.417165	8917.4	10292.6	0.206912	FALSE
CD45RA Terminal Effector CD4 T cells	Mitochondria MFI	155958	9688	11330		18474	13444	8310	14641	10666	15003	0.385403	0.414085	12412.8	48862.5	1.9769	FALSE
TCRgd+	CD123 MFI	187	185	145	73	40	137	192	191	107	94	0.388186	0.41096	144.2	126	-0.194647	FALSE
CD1c+ DCs	CD27 MFI	0	323	0	169	291	8	74	121	0	264	0.389791	0.409168	93.4	156.6	0.74559	FALSE
CD45RA Terminal Effector CD4 T cells	CD25 MFI	0	14	0		0	0	545	0	1182	0	0.391002	0.407821	345.4	3.5	-6.62477	FALSE
Terminal NK	CD123 MFI	245	64	431	311	251	236	0	305	2562	378	0.393078	0.405522	696.2	260.4	-1.41877	FALSE
CD45RA Terminal Effector CD4 T cells	CD38 MFI	4534	0	244		0	3224	1020	850	0	4442	0.393622	0.40492	1907.2	1194.5	-0.675049	FALSE
CD11c+ CD16+ DCs	CD123 MFI	1544	910	2430	739		1945	1317	1738	3724	813	0.39383	0.404691	1907.4	1405.75	-0.440267	FALSE
Early Effector CD4 T cells	Mitochondria MFI	22752	10672	21093	14446	10776	19074	8850	18133	13963	14061	0.409443	0.387807	14816.2	15947.8	0.106182	FALSE
Monocytes	CD127 MFI	0	0	0	292	127	23	311	112	59	332	0.417267	0.379586	167.4	83.8	-0.998277	FALSE
CD123+ Basophils	% of Parent	6.43	0.79	3.4	32.79	9.44	11.11	7.55	0.38	6.61	0.84	0.422337	0.374341	5.298	10.57	0.996456	FALSE
Lin neg DR+	Mitochondria MFI	45749	17273	17738	11564	7621	15087	8558	20375	11110	14909	0.422394	0.374283	14007.8	19989	0.512976	FALSE
CD4-CD8- T cells	CD25 MFI	318	0	50	0	0	54	63	0	0	0	0.423542	0.373104	23.4	73.6	1.6532	FALSE
Lin neg DR+	% of Parent	21.53	7.02	42.57	13.21	29.8	22.31	11.5	31.51	16.74	13.92	0.429449	0.367088	19.196	22.826	0.249872	FALSE
Memory B cells	Mitochondria MFI	37294	571	18170	19956	12522	16156	8469	16305	13705	12875	0.432212	0.364303	13502	17702.6	0.390788	FALSE
CD11c+ CD16+ DCs	CD38 MFI	842	205	0	1404		207	0	705	0	291	0.446084	0.350584	240.6	612.75	1.34866	FALSE
CD4+CD27+CD28+ Central Memory T cells	% of CD45+ cells	1.56	0.01	8.24	4.93	5.28	4.51	0	6.73	4.75	7.48	0.447868	0.34885	4.694	4.004	-0.229376	FALSE
Terminal Effector CD4 T cells	CD28 MFI	2961	2779	2497	2568	2604	2956	2805	1956	3192	771	0.451581	0.345264	2336	2681.8	0.199161	FALSE
CD1c+ CD141+ DCs	CD127 MFI	0	392	0	0	0	0	355		316	0	0.460177	0.337075	167.75	78.4	-1.09739	FALSE
Early-like Effector CD8 T cells	Mitochondria MFI	19544	7553	17811	7934	8128	13818	7684	11776	11054	9197	0.467983	0.32977	10705.8	12194	0.187779	FALSE
IgD-IgM- B cells	CD123 MFI	35	18705	443	180	298	822	654	1313	731	1126	0.46948	0.328383	929.2	3932.2	2.08128	FALSE
Memory B cells	CD123 MFI	32	18867	453	43	295	820	559	1276	727	1150	0.471756	0.326282	906.4	3938	2.11924	FALSE
Lin neg	Mitochondria MFI	18087	4664	9795	1147	6070	11366	1881	7681	6408	4823	0.476313	0.322107	6431.8	7952.6	0.306204	FALSE
Terminal Effector CD8 T cells	CD38 MFI	1117	7397	2878	1266	1329	661	605	5223	475	1127	0.478254	0.320341	1618.2	2797.4	0.789697	FALSE
IgD- Memory B cells	CD123 MFI	72	17491	453	86	296	842	709	1298	722	1148	0.479473	0.319236	943.8	3679.6	1.963	FALSE
CD4+CD27+CD28+ Central Memory T cells	CD38 MFI	1375	9739	2115	2032	1240	1353	1500	3195	1134	2479	0.48067	0.318153	1932.2	3300.2	0.772309	FALSE
Lin neg	CCR7 MFI	154	0	2059	717	1452	407	623	874	520	726	0.491167	0.308771	630	876.4	0.476238	FALSE
CD123+ Basophils	CD11c MFI	13919	11874	6501	12820	10607	8776	16745	5348	10829	7721	0.492696	0.307421	9883.8	11144.2	0.173155	FALSE
Terminal NK	CD28 MFI	0	0	0	418	0	0	0	0	0	87	0.500782	0.300351	17.4	83.6	2.26442	FALSE
CD1c+ DCs	CD127 MFI	0	0	575	687	0	0	0	360	0	300	0.502747	0.298651	132	252.4	0.935174	FALSE
Mature NK	Mitochondria MFI	16837	5384	6003	13620	3960	12499	3907	8728	9309	6016	0.517708	0.285915	8091.8	9160.8	0.179013	FALSE
Monocytes	PD-1 MFI	521	0	0	411	0	130	139	203	0	0	0.519363	0.284529	94.4	186.4	0.981543	FALSE
Memory B cells	CD25 MFI	1515	732	1306	946	939	1078	1060	1195	1394	1298	0.52561	0.279337	1205	1087.6	-0.147885	FALSE
Mature NK	CD27 MFI	70	145	25	29	144	43	176	146	0	143	0.530735	0.275122	101.6	82.6	-0.298687	FALSE
Naive B cells	CD127 MFI	0	0	0	44	0	0	0	0	0	172	0.533119	0.273176	34.4	8.8	-1.96683	FALSE
Monocytes	HLA-DR MFI	1127	414	571	3592	157	2337	1026	2834	1253	1014	0.535266	0.27143	1692.8	1172.2	-0.530193	FALSE
Lin neg	% of CD45+ cells	6.92	4.01	3.24	8.58	4.06	6.8	3.9	4.32	2.95	4.8	0.546577	0.262349	4.554	5.362	0.235637	FALSE
Intermediate Monocytes	CCR7 MFI	564	208	527	1529	0	939	279	1581	617	452	0.553734	0.256699	773.6	565.6	-0.451806	FALSE
CD4+ T cells	CD38 MFI	1631	1858	2918	2346	1699	1227	2452	4040	1160	3130	0.557372	0.253855	2401.8	2090.4	-0.200337	FALSE
IgD-IgM+ B cells	CD127 MFI	0	70	0	753	0	233	0	24	91	0	0.562113	0.250176	69.6	164.6	1.24181	FALSE
Tregs	CD38 MFI	1070	981	1053	1430	995	596	1242	1060	633	1321	0.566647	0.246688	970.4	1105.8	0.188439	FALSE
Tregs	CD28 MFI	9998	9220	7462	11089	7274	8405	5433	10555	6508	9358	0.567138	0.246311	8051.8	9008.6	0.161992	FALSE
Early-like Effector CD8 T cells	CD123 MFI	48	0	131	0	41	12	28	123	79	38	0.573249	0.241657	56	44	-0.347923	FALSE
Mature NK	HLA-DR MFI	236	208	255	197	40	164	337	197	122	0	0.579749	0.23676	164	187.2	0.190885	FALSE
CD11c+ DCs	CD38 MFI	2333	2908	2672	2056	1282	719	298	6333	0	538	0.582319	0.234839	1577.6	2250.2	0.512322	FALSE
Early Effector CD4 T cells	CD28 MFI	10296	14251	11200	13184	10950	10159	10027	13762	9216	12549	0.58385	0.233699	11142.6	11976.2	0.104084	FALSE
CD123+ Basophils	% of CD45+ cells	0.14	0.08	0.06	0.25	0.07	0.34	0.27	0.01	0.14	0.03	0.591413	0.228109	0.158	0.12	-0.39689	FALSE
IgD-IgM+ B cells	% of Parent	19.2	9.34	16.08	11.56	11.86	18.07	13.91	14.49	13.47	11.32	0.606051	0.217491	14.252	13.608	-0.0667093	FALSE
CD4-CD8- T cells	CD38 MFI	682	1158	791	781	863	509	1352	990	339	750	0.609285	0.21518	788	855	0.117729	FALSE
Early NK	HLA-DR MFI	207	188	220	329	211	260	395	271	132	258	0.645535	0.19008	263.2	231	-0.188267	FALSE
Intermediate Monocytes	% of CD45+ cells	2.62	0.76	2.92	1.3	0.25	0.95	2.23	1.52	0.92	0.79	0.650298	0.186888	1.282	1.57	0.292368	FALSE
Intermediate Monocytes	CD127 MFI	0	0	0	516	71	0	517	0	0	520	0.654393	0.184161	207.4	117.4	-0.820983	FALSE
Early-like Effector CD4 T cells	CD28 MFI	11115	13242	11854	14932	11503	10255	10785	14432	9113	14212	0.656959	0.182462	11759.4	12529.2	0.0914798	FALSE
Intermediate Effector CD8 T cells	% of Parent	16.68	22.29	14.93	28.33	11.94	12.12	29.19	14.76	23.74	20.49	0.682489	0.165905	20.06	18.834	-0.0909822	FALSE
CD8+CD27+CD28+ Central Memory T cells	% of CD45+ cells	0.12	0	0.26	1.36	0.08	0.45	0	0.23	0.45	0.23	0.68975	0.161308	0.272	0.364	0.420332	FALSE
CD1c+ CD141+ DCs	Mitochondria MFI	20467	9803	21444	5230	27722	51870	30546		1769	1502	0.692204	0.159766	21421.8	16933.2	-0.339222	FALSE
CD45RA Terminal Effector CD4 T cells	CD28 MFI	436	1301	1135		967	570	1724	226	511	828	0.696832	0.156872	771.8	959.75	0.314432	FALSE
CD11c+ CD16+ DCs	HLA-DR MFI	4582	6189	7490	2945		5251	5035	8018	3640	3206	0.707922	0.150015	5030	5301.5	0.0758422	FALSE
Early NK	CD25 MFI	335	271	259	402	100	7	427	469	180	76	0.710166	0.14864	231.8	273.4	0.238133	FALSE
Terminal Effector CD8 T cells	Mitochondria MFI	20761	8884	13489	9769	11563	15439	6893	13379	12892	13137	0.729015	0.137263	12348	12893.2	0.062333	FALSE
IgD-IgM- B cells	% of Parent	78.99	90.66	80.17	84.35	83.79	80.99	83.06	84.53	85.62	87.74	0.733189	0.134784	84.388	83.592	-0.013673	FALSE
Terminal Effector CD8 T cells	CD127 MFI	400	289	1068	1070	508	445	601	1505	612	445	0.7446	0.128077	721.6	667	-0.113513	FALSE
Lin neg	PD-1 MFI	110	0	87	0	55	28	110	144	0	28	0.744874	0.127917	62	50.4	-0.298844	FALSE
CD11c+ CD16+ DCs	CD28 MFI	285	0	0	0		40	0	452	0	0	0.745425	0.127596	98.4	71.25	-0.465768	FALSE
CD4-CD8- T cells	CD11c MFI	109	137	104	503	201	158	16	245	132	335	0.745661	0.127458	177.2	210.8	0.250496	FALSE
Early-like Effector CD4 T cells	CD11c MFI	265	199	438	737	455	410	229	731	272	678	0.754268	0.122474	464	418.8	-0.147863	FALSE
CD123+ Basophils	CD127 MFI	72	60	0	97	0	0	338	0	0	0	0.760851	0.118701	67.6	45.8	-0.561676	FALSE
Terminal Effector CD8 T cells	% of CD45+ cells	0.4	0.29	0.16	0.51	0.41	1.16	0.07	0.23	0.32	0.27	0.775046	0.110673	0.41	0.354	-0.211875	FALSE
Intermediate Monocytes	PD-1 MFI	118	323	0	662	78	268	111	194	0	344	0.775716	0.110297	183.4	236.2	0.365015	FALSE
CD123+ DCs	CD38 MFI	4277	6171	5672	5325	2714	4312	4848	6349	3633	6479	0.778112	0.108958	5124.2	4831.8	-0.084766	FALSE
Naive CD8 T cells	CD123 MFI	24	450	28	0	0	55	0	119	98	72	0.778946	0.108493	68.8	100.4	0.545279	FALSE
CD1c+ CD141+ DCs	CD123 MFI	458	0	1444	2671	0	723	628		1228	1184	0.79775	0.0981332	940.75	914.6	-0.0406705	FALSE
Early NK	CD123 MFI	349	0	466	842	256	460	138	474	513	217	0.802988	0.0952907	360.4	382.6	0.0862379	FALSE
CD123+ Basophils	CD27 MFI	170	483	107	10	2	222	290	0	69	301	0.806823	0.0932216	176.4	154.4	-0.192178	FALSE
Lin neg	CD11c MFI	341	435	116	614	487	481	348	448	381	461	0.808343	0.0924045	423.8	398.6	-0.0884419	FALSE
CD45RA Terminal Effector CD4 T cells	CD127 MFI	0	3370	3961		3471	45	6583	4634	18168	809	0.809583	0.0917386	6047.8	2700.5	-1.16318	FALSE
Terminal Effector CD4 T cells	CD11c MFI	247	109	404	950	144	344	176	711	213	658	0.826908	0.0825427	420.4	370.8	-0.181121	FALSE
CD11c+ CD16+ DCs	PD-1 MFI	580	128	77	0		204	22	772	0	151	0.830426	0.0806988	229.8	196.25	-0.227686	FALSE
Mature NK	CD127 MFI	0	160	0	11	249	0	0	49	0	425	0.851481	0.0698252	94.8	84	-0.174498	FALSE
CD11c+ CD16+ DCs	CD127 MFI	685	878	0	1164		337	842	1106	95	972	0.860244	0.0653785	670.4	681.75	0.0242206	FALSE
Non-classical Monocytes	PD-1 MFI	0	0	0	303	0	0	13	122	0	98	0.86279	0.0640948	46.6	60.6	0.378988	FALSE
Lin neg	HLA-DR MFI	413	83	994	683	350	955	190	737	338	155	0.863786	0.0635937	475	504.6	0.0872127	FALSE
CD123+ Basophils	CD25 MFI	188	0	511	0	1322	701	1032	0	681	0	0.865139	0.062914	482.8	404.2	-0.256356	FALSE
CD1c+ CD141+ DCs	CD11c MFI	5541	7348	8051	5513	5718	2569	3109		14451	6051	0.873311	0.0588312	6545	6434.2	-0.0246324	FALSE
Tregs	% of Parent	12.26	8.16	3.18	5.07	4.11	7.93	7.71	6.38	4.83	4.93	0.877638	0.0566846	6.356	6.556	0.0446967	FALSE
CD123+ Basophils	CD38 MFI	3396	2791	1739	5162	2319	193	2	7307	0	6319	0.889092	0.0510531	2764.2	3081.4	0.156724	FALSE
CD11c+ DCs	Mitochondria MFI	35239	27473	9496	4044	15586	9726	5160	52306	6916	8744	0.890803	0.0502186	16570.4	18367.6	0.148555	FALSE
Non-classical Monocytes	CD127 MFI	0	112	0	433	269	73	191	0	19	618	0.894459	0.0484396	180.2	162.8	-0.146498	FALSE
Monocytes	% of Parent	22.79	33.17	7.52	9.99	23.99	21.15	22.28	24.04	21.07	12.4	0.908639	0.0416086	20.188	19.492	-0.0506159	FALSE
Monocytes	% of CD45+ cells	22.79	33.17	7.52	9.99	23.99	21.15	22.28	24.04	21.07	12.4	0.908639	0.0416086	20.188	19.492	-0.0506159	FALSE
CD45RA Terminal Effector CD4 T cells	PD-1 MFI	0	0	298		2331	277	570	1255	97	776	0.91804	0.0371386	595	657.25	0.143553	FALSE
Terminal Effector CD4 T cells	HLA-DR MFI	163	0	0	0	0	32	112	0	0	0	0.926109	0.033338	28.8	32.6	0.178803	FALSE
CD8+CD27+CD28+ Central Memory T cells	CD28 MFI	5313		6544	6730	6609	4867	6957	8186	5395	6973	0.934716	0.0293204	6475.6	6299	-0.0398911	FALSE
CD11c+ DCs	CD25 MFI	534	73	757	0	230	335	444	0	753	173	0.935244	0.0290752	341	318.8	-0.0971201	FALSE
Intermediate Monocytes	CD38 MFI	1115	3001	0	5877	150	2359	1493	2170	1040	2532	0.939973	0.0268846	1918.8	2028.6	0.0802801	FALSE
CD123+ Basophils	Mitochondria MFI	18294	22697	10687	31871	28454	8541	4660	63081	8708	21615	0.94089	0.0264613	21321	22400.6	0.0712623	FALSE
Mature NK	CD123 MFI	81	0	212	276	73	185	0	198	138	133	0.956134	0.0194814	130.8	128.4	-0.0267173	FALSE
ILCs	CD25 MFI	3112	4945	1273	734	525	7651	1133	1095	336	727	0.96019	0.0176429	2188.4	2117.8	-0.0473101	FALSE
Marginal Zone-like B cells	CCR7 MFI	5098	1081	8915	7525	8398	6551	985	9982	5639	7707	0.962004	0.0168232	6172.8	6203.4	0.00713411	FALSE
Terminal NK	CCR7 MFI	0	0	433	522	147	0	473	219	12	435	0.968292	0.0139936	227.8	220.4	-0.0476435	FALSE
Early NK	Mitochondria MFI	18456	4583	7543	13619	5610	15647	5777	10703	9401	7989	0.969841	0.0132993	9903.4	9962.2	0.00854046	FALSE
Classical Monocytes	CD127 MFI	0	0	0	129	0	2	0	119	4	0	0.984454	0.00680452	25	25.8	0.045443	FALSE
CD1c+ CD141+ DCs	CD27 MFI	105	107	564	129	479	290	157		0	376	0.992449	0.00329172	205.75	276.8	0.427952	FALSE
CD11c+ CD16- DCs	CD127 MFI	0	0	34	577	0	0	12	360	0	237	0.998094	0.000828523	121.8	122.2	0.00473015	FALSE
Plasmablasts	CD27 MFI		61086				80774	77306	90144	74368	95473			83613	61086	-0.452885	FALSE
CD123+ DCs	CD127 MFI	0	0	0	0	0	0	0	0	0	0	#NUM!	#NUM!	0	0
CD8+ T cells	CD25 MFI	0	0	0	0	0	0	0	0	0	0	#NUM!	#NUM!	0	0	#NUM!
CD8+CD27+CD28+ Central Memory T cells	CD25 MFI	0		0	0	0	0	0	0	0	0	#NUM!	#NUM!	0	0	#NUM!
Early-like Effector CD8 T cells	CD25 MFI	0	0	0	0	0	0	0	0	0	0	#NUM!	#NUM!	0	0	#NUM!
Early Effector CD8 T cells	CD25 MFI	0	0	0	0	0	0	0	0	0	0	#NUM!	#NUM!	0	0	#NUM!
Terminal Effector CD8 T cells	CD25 MFI	0	0	0	0	0	0	0	0	0	0	#NUM!	#NUM!	0	0	#NUM!
Intermediate Effector CD8 T cells	CD25 MFI	0	0	0	0	0	0	0	0	0	0	#NUM!	#NUM!	0	0	#NUM!
Naive CD8 T cells	CD25 MFI	0	0	0	0	0	0	0	0	0	0	#NUM!	#NUM!	0	0	#NUM!
CD45RA Terminal Effector CD8 T cells	CD25 MFI	0	0	0	0	0	0	0	0	0	0	#NUM!	#NUM!	0	0	#NUM!
CD4+ T cells	HLA-DR MFI	0	0	0	0	0	0	0	0	0	0	#NUM!	#NUM!	0	0	#NUM!
CD4+ T cells	CD123 MFI	0	0	0	0	0	0	0	0	0	0	#NUM!	#NUM!	0	0	#NUM!
Tregs	CD123 MFI	0	0	0	0	0	0	0	0	0	0	#NUM!	#NUM!	0	0	#NUM!
Early-like Effector CD4 T cells	CD123 MFI	0	0	0	0	0	0	0	0	0	0	#NUM!	#NUM!	0	0	#NUM!
Early Effector CD4 T cells	CD123 MFI	0	0	0	0	0	0	0	0	0	0	#NUM!	#NUM!	0	0	#NUM!
CD4+CD27+CD28+ Central Memory T cells	HLA-DR MFI	0	0	0	0	0	0	0	0	0	0	#NUM!	#NUM!	0	0	#NUM!
CD4+CD27+CD28+ Central Memory T cells	CD123 MFI	0	0	0	0	0	0	0	0	0	0	#NUM!	#NUM!	0	0	#NUM!
Naive CD4 T cells	HLA-DR MFI	0	0	0	0	0	0	0	0	0	0	#NUM!	#NUM!	0	0	#NUM!
Naive CD4 T cells	CD25 MFI	0	0	0	0	0	0	0	0	0	0	#NUM!	#NUM!	0	0	#NUM!
Naive CD4 T cells	CD123 MFI	0	0	0	0	0	0	0	0	0	0	#NUM!	#NUM!	0	0	#NUM!
Plasmablasts	CD38 MFI		53967				79102	85520	146905	78948	98370			97769	53967	-0.8573
Plasmablasts	CCR7 MFI		1119				963	2679	1910	1296	1136			1596.8	1119	-0.512974
Plasmablasts	Mitochondria MFI		53982				47965	26180	40151	37529	35922			37549.4	53982	0.523689
Plasmablasts	HLA-DR MFI		8498				4196	2137	1302	3268	2019			2584.4	8498	1.71729
Plasmablasts	CD11c MFI		1155				0	0	462	21	434			183.4	1155	2.65483
Plasmablasts	CD28 MFI		874				0	517	40	0	0			111.4	874	2.97188
Plasmablasts	CD25 MFI		757				0	334	0	0	0			66.8	757	3.50237
Plasmablasts	PD-1 MFI		0				0	0	0	0	0			0	0	#DIV/0!
Plasmablasts	CD127 MFI		0				0	0	90	296	185			114.2	0	-6.83542
Plasmablasts	CD123 MFI		0				841	0	2224	1093	1704			1172.4	0	-10.1952
