# Supplementary material for: Revealing the immune landscape of menstrual blood: unlocking insights into activation, exhaustion, and mitochondrial mass for reproductive health
Source: Immunohorizons. 2026 Mar 25;10(3):vlag013. doi: 10.1093/immhor/vlag013 (PMC13019135; doi:10.1093/immhor/vlag013)
Supplement: vlag013_Supplementary_Data [file vlag013_supplementary_data.zip › AutoFileRenameNote.txt]

From: Table S4_dataset of raw MFI and percentage values for Healthy vs PCOS MMCs_with p values and log2fc.xlsx
To: 10.xlsx
Error: Could not find a part of the path '\\chenasprod\kglinw2\Journals\OUP\IMMH\Vol00000\260013\FreshMss\Disk\ihorizon-ra-2025-122-20260209174710\ihorizon-ra-2025-122-20260209174710\suppl_data\Table S4_dataset of raw MFI and percentage values for Healthy vs PCOS MMCs_with p values and log2fc.xlsx.tmp'.
From: Table S5_dataset of raw MFI and percentage values for Healthy vs Endo MMCs_with p values and log2fc.xlsx
To: 11.xlsx
Error: Could not find a part of the path '\\chenasprod\kglinw2\Journals\OUP\IMMH\Vol00000\260013\FreshMss\Disk\ihorizon-ra-2025-122-20260209174710\ihorizon-ra-2025-122-20260209174710\suppl_data\Table S5_dataset of raw MFI and percentage values for Healthy vs Endo MMCs_with p values and log2fc.xlsx.tmp'.
