# Supplementary material for: Revealing the immune landscape of menstrual blood: unlocking insights into activation, exhaustion, and mitochondrial mass for reproductive health
Source: Immunohorizons. 2026 Mar 25;10(3):vlag013. doi: 10.1093/immhor/vlag013 (PMC13019135; doi:10.1093/immhor/vlag013)
Supplement: vlag013_Supplementary_Data [file vlag013_supplementary_data.zip › 11.xlsx]

## Sheet: Sheet 1
Table S5: dataset of raw MFI and percentage values for Healthy versus Endometriosis MMCs, with p values and log2fc
Cell	Marker	MOON006_Endo_MMCs	MOON011_Endo_MMCs	MOON020_Endo_MMCs	MOON022_Endo_MMCs	MOON025_Endo_MMCs	MOON003_Healthy_MMCs	MOON012_Healthy_MMCs	MOON013_Healthy_MMCs	MOON017_Healthy_MMCs	MOON018_Healthy_MMCs	p_value	log10_p_value	log2_fold_change	significant
Plasmablasts	CD25 MFI	0	0	0	0	0	0	757	0	0	0	0.373901	0.427243	-7.24222	FALSE
Terminal NK	CD127 MFI	0	0	0	0	0	0	104	0	54	210	0.133727	0.873781	-6.20163	FALSE
CD45RA Terminal Effector CD4 T cells	HLA-DR MFI	0	204	0	499	0	15218	0	0	0	415	0.379434	0.420863	-4.47493	FALSE
IgD-IgM- B cells	CD123 MFI	179	101	0	493	150	35	18705	443	180	298	0.367749	0.434449	-4.41286	FALSE
IgD- Memory B cells	CD123 MFI	175	97	0	525	145	72	17491	453	86	296	0.369321	0.432596	-4.28768	FALSE
Memory B cells	CD123 MFI	174	82	0	596	161	32	18867	453	43	295	0.373719	0.427454	-4.28076	FALSE
Non-classical Monocytes	CD127 MFI	0	0	75	0	0	0	112	0	433	269	0.152573	0.816521	-3.44007	FALSE
CD45RA Terminal Effector CD8 T cells	CD127 MFI	0	246	0	0	0	208	379	858	563	326	0.0171828	1.76491	-3.24607	TRUE
CD45RA Terminal Effector CD4 T cells	CD123 MFI	0	0	0	718	0	4763	1100	191	0	0	0.308816	0.510301	-3.07583	FALSE
CD1c+ CD141+ DCs	CD25 MFI	24	243	0	471	0	678	1573	35	759	1813	0.0611083	1.2139	-2.71867	FALSE
Terminal Effector CD8 T cells	CD127 MFI	0	453	0	0	59	400	289	1068	1070	508	0.0243959	1.61268	-2.70347	TRUE
Mature NK	CD127 MFI	0	36	0	40	0	0	160	0	11	249	0.252668	0.597449	-2.46632	FALSE
Intermediate Monocytes	% of Parent	2.84	1.61	3.97	2.06	3.12	11.51	2.29	38.89	13.02	1.04	0.194109	0.711955	-2.29516	FALSE
Naive B cells	CD11c MFI	0	201	0	0	0	198	10	153	221	395	0.0744014	1.12842	-2.28116	FALSE
CD11c+ CD16+ DCs	CCR7 MFI	0	0	0	2115	0	2763	5275	780	655	0	0.215703	0.666144	-2.16316	FALSE
CD11c+ CD16- DCs	CD28 MFI	413	318	0	0	0	572	355	592	704	935	0.00603852	2.21907	-2.11107	TRUE
Classical Monocytes	CD28 MFI	761	693	0	0	0	1173	641	1818	1644	689	0.018295	1.73767	-2.03649	TRUE
CD11c+ DCs	CD28 MFI	341	329	0	0	0	627	261	800	559	434	0.0112089	1.95044	-2.00054	TRUE
CD11c+ CD16- DCs	CD25 MFI	208	97	0	0	0	467	0	238	0	507	0.179211	0.746635	-1.99051	FALSE
CD45RA Terminal Effector CD4 T cells	Mitochondria MFI	0	8021	0	41707	0	155958	9688	11330	0	18474	0.386156	0.413237	-1.97467	FALSE
CD11c+ CD16- DCs	PD-1 MFI	64	110	0	309	0	536	0	332	853	171	0.134043	0.872756	-1.96982	FALSE
CD123+ Basophils	CD28 MFI	1267	1202	0	0	0	1548	1167	1938	1849	2334	0.00989499	2.00458	-1.83947	TRUE
Terminal NK	CD28 MFI	0	16	0	101	0	0	0	0	418	0	0.518311	0.28541	-1.83699	FALSE
ILCs	CD25 MFI	627	828	603	852	65	3112	4945	1273	734	525	0.14488	0.838992	-1.8316	FALSE
CD1c+ DCs	PD-1 MFI	27	230	0	194	0	404	0	0	956	171	0.300707	0.521856	-1.76327	FALSE
Early-like Effector CD8 T cells	% of CD45+ cells	0.11	0.14	0.03	0.14	0.03	0.37	0.1	0.11	0.54	0.33	0.0731413	1.13584	-1.68806	FALSE
IgD-IgM+ B cells	CD25 MFI	686	2038	405	0	177	1998	2355	2244	1567	2382	0.0126234	1.89882	-1.67354	TRUE
CD45RA Terminal Effector CD4 T cells	CD127 MFI	0	2737	0	766	0	0	3370	3961	0	3471	0.203807	0.69078	-1.62464	FALSE
CD4-CD8- T cells	CD28 MFI	1937	2832	0	321	913	2806	2858	4730	3923	4192	0.00570696	2.24359	-1.62447	TRUE
CD1c+ DCs	CD28 MFI	446	356	0	0	0	566	308	413	0	1149	0.177332	0.751212	-1.60284	FALSE
CD1c+ CD141+ DCs	% of CD45+ cells	0.01	0	0	0	0	0.02	0	0	0.01	0	0.4062	0.39126	-1.58496	FALSE
Early-like Effector CD4 T cells	% of CD45+ cells	0.22	0.67	0.28	0.56	0.12	1.41	0.82	1.11	1.12	1	0.0121858	1.91415	-1.56138	TRUE
CD45RA Terminal Effector CD4 T cells	CD38 MFI	0	1014	0	608	0	4534	0	244	0	0	0.526806	0.278349	-1.55863	FALSE
IgD- Memory B cells	CD25 MFI	832	1342	0	0	0	1672	678	1502	1161	1297	0.0406692	1.39073	-1.53729	TRUE
Early Effector CD4 T cells	% of CD45+ cells	0.94	0.69	0.5	0.83	0.86	1.4	4.49	2.73	1.63	0.57	0.106978	0.970704	-1.50206	FALSE
Memory B cells	CD25 MFI	820	1087	56	0	0	1515	732	1306	946	939	0.0400897	1.39697	-1.47002	TRUE
CD1c+ CD141+ DCs	PD-1 MFI	282	20	0	700	0	536	546	520	679	458	0.0611579	1.21355	-1.45077	FALSE
CD4-CD8- T cells	CD25 MFI	0	135	0	0	0	318	0	50	0	0	0.518146	0.285548	-1.44675	FALSE
IgD-IgM- B cells	CD25 MFI	886	1211	0	0	17	1505	649	1385	853	1181	0.060224	1.22023	-1.39848	FALSE
CD11c+ DCs	CD25 MFI	268	344	0	0	0	534	73	757	0	230	0.269733	0.569065	-1.38105	FALSE
Lin neg DR+	% of CD45+ cells	0.58	0.33	0.65	0.26	0.31	1.49	0.28	1.38	1.13	1.21	0.0315043	1.50163	-1.36595	TRUE
CD1c+ CD141+ DCs	CD123 MFI	557	550	665	9	0	458	0	1444	2671	0	0.345746	0.461242	-1.36045	FALSE
CD45RA Terminal Effector CD4 T cells	CD28 MFI	0	579	0	931	0	436	1301	1135	0	967	0.171356	0.766102	-1.34618	FALSE
Naive CD8 T cells	CD38 MFI	1375	1150	1398	1546	1526	1701	11560	1178	1494	1517	0.359046	0.44485	-1.31883	FALSE
CD123+ DCs	CD28 MFI	307	344	0	0	0	485	156	335	269	366	0.0870975	1.05999	-1.30723	FALSE
CD123+ DCs	% of CD45+ cells	0.06	0.14	0.14	0.16	0.04	0.51	0.08	0.41	0.06	0.27	0.151491	0.819614	-1.30039	FALSE
Monocytes	CD28 MFI	285	389	0	550	0	881	250	651	1034	192	0.117364	0.930466	-1.2972	FALSE
Marginal Zone-like B cells	CD11c MFI	50	427	7	348	189	400	676	350	396	650	0.0274013	1.56223	-1.2757	TRUE
CD123+ DCs	CD11c MFI	268	339	0	0	0	173	339	287	430	186	0.114342	0.941794	-1.22103	FALSE
CD11c+ CD16+ DCs	PD-1 MFI	99	0	239	0	0	580	128	77	0	0	0.480948	0.317902	-1.21567	FALSE
CD1c+ CD141+ DCs	Mitochondria MFI	13499	14607	4697	3749	0	20467	9803	21444	5230	27722	0.0952074	1.02133	-1.21183	FALSE
CD45RA Terminal Effector CD4 T cells	CCR7 MFI	0	1305	0	3427	0	3912	1590	1368	0	4070	0.264156	0.57814	-1.20909	FALSE
CD11c+ CD16+ DCs	Mitochondria MFI	9791	8303	8500	12757	0	34088	45510	8502	2510	0	0.330265	0.481137	-1.20327	FALSE
Early-like Effector CD8 T cells	CD38 MFI	239	371	681	257	180	546	1634	537	678	537	0.111406	0.95309	-1.18616	FALSE
IgD- Memory B cells	CD11c MFI	248	385	0	22	97	313	0	349	350	675	0.191487	0.717861	-1.16566	FALSE
Intermediate Monocytes	% of CD45+ cells	1	0.56	0.72	0.23	1	2.62	0.76	2.92	1.3	0.25	0.173202	0.761447	-1.16122	FALSE
IgD-IgM- B cells	CD11c MFI	248	386	0	47	92	323	0	364	344	694	0.19034	0.72047	-1.15806	FALSE
IgD-IgM+ B cells	CD28 MFI	680	575	0	0	0	706	246	706	54	1038	0.23936	0.620949	-1.13174	FALSE
CD123+ DCs	CD27 MFI	399	107	0	0	232	243	256	242	565	261	0.132892	0.876502	-1.08631	FALSE
Lin neg DR+	CD28 MFI	525	364	0	0	0	555	180	417	302	402	0.179707	0.745436	-1.06194	FALSE
Terminal NK	% of CD45+ cells	2.7	0.94	0.21	1.56	2.47	4.12	2.63	0.99	6.71	1.72	0.191109	0.718719	-1.03705	FALSE
IgD-IgM+ B cells	CD11c MFI	295	398	0	0	171	209	422	313	482	346	0.0921079	1.0357	-1.03628	FALSE
IgD- Memory B cells	CD28 MFI	523	520	0	0	0	661	0	554	250	674	0.265997	0.575123	-1.0362	FALSE
CD1c+ CD141+ DCs	% of Parent	30.39	18.46	6.67	7.41	0	33.33	13.33	36.36	28.57	17.39	0.09608	1.01737	-1.03533	FALSE
Terminal Effector CD4 T cells	CD127 MFI	1122	2852	1051	274	1776	2166	2487	3301	3626	2905	0.0233643	1.63145	-1.03376	TRUE
IgD-IgM- B cells	CD28 MFI	515	498	0	0	0	647	0	525	279	620	0.259033	0.586645	-1.03169	FALSE
Marginal Zone-like B cells	CD28 MFI	1188	880	0	0	0	1125	392	766	409	1504	0.240807	0.618332	-1.02078	FALSE
Intermediate Effector CD8 T cells	CD127 MFI	82	850	994	131	917	582	679	1081	2475	1216	0.16735	0.776373	-1.02047	FALSE
Memory B cells	CD28 MFI	523	488	0	0	0	631	0	524	303	578	0.262007	0.581688	-1.00995	FALSE
Classical Monocytes	CD25 MFI	0	845	0	0	0	0	0	1647	0	22	0.671094	0.173216	-0.981961	FALSE
CD45RA Terminal Effector CD8 T cells	PD-1 MFI	710	647	115	533	435	706	448	516	2558	583	0.30943	0.509438	-0.979456	FALSE
CD4+CD27+CD28+ Central Memory T cells	CD38 MFI	2103	1759	1058	1304	2178	1375	9739	2115	2032	1240	0.375734	0.42512	-0.973749	FALSE
Lin neg DR+	CD11c MFI	31	303	0	11	224	196	251	182	301	182	0.163864	0.785517	-0.966656	FALSE
Naive CD8 T cells	PD-1 MFI	344	391	393	458	245	682	287	513	1471	590	0.165349	0.781599	-0.95234	FALSE
Naive B cells	CD28 MFI	606	338	0	0	0	545	62	445	111	660	0.334258	0.475918	-0.949456	FALSE
CD45RA Terminal Effector CD8 T cells	CD28 MFI	576	242	602	244	0	643	549	870	582	560	0.0530257	1.27551	-0.945219	FALSE
CD11c+ CD16- DCs	Mitochondria MFI	14482	13941	10370	10456	5880	36629	27011	15088	8524	17436	0.115141	0.938769	-0.925213	FALSE
Early Effector CD8 T cells	% of CD45+ cells	0.64	0.47	0.15	1.16	0.64	1.34	1.2	1.07	1.76	0.43	0.0805566	1.0939	-0.922521	FALSE
Tregs	% of Parent	3.54	3.4	2.19	4.91	3.42	12.26	8.16	3.18	5.07	4.11	0.138867	0.8574	-0.908762	FALSE
CD4-CD8- T cells	CD27 MFI	1303	719	938	1629	6316	1311	4433	8598	2243	3711	0.285365	0.5446	-0.896206	FALSE
IgD-IgM- B cells	PD-1 MFI	181	391	195	509	210	436	838	341	924	225	0.14931	0.82591	-0.895323	FALSE
Tregs	CD127 MFI	197	1285	595	805	1429	1242	1530	1603	1996	1612	0.0277618	1.55655	-0.888908	TRUE
Memory B cells	CD11c MFI	253	343	0	138	92	310	0	343	328	540	0.228708	0.64072	-0.880806	FALSE
CD11c+ DCs	PD-1 MFI	99	98	0	274	242	544	85	212	290	171	0.247595	0.606258	-0.868755	FALSE
IgD- Memory B cells	CD27 MFI	2021	4078	566	635	1017	2768	2389	4596	2762	2580	0.124039	0.906441	-0.859936	FALSE
IgD-IgM- B cells	CD27 MFI	2135	4459	506	459	915	2956	2357	4624	2798	2625	0.157288	0.803304	-0.858063	FALSE
CD11c+ DCs	Mitochondria MFI	12238	10451	10689	10956	6479	35239	27473	9496	4044	15586	0.227895	0.642266	-0.853894	FALSE
Terminal Effector CD4 T cells	CCR7 MFI	0	1190	1206	1493	1208	1669	1197	1522	2744	2054	0.0592267	1.22748	-0.849788	FALSE
Early-like Effector CD8 T cells	% of Parent	8.33	12.56	8.56	4.93	1.92	14.69	4.75	6.92	13.9	24.82	0.196435	0.70678	-0.842245	FALSE
Terminal Effector CD8 T cells	CD28 MFI	761	369	376	83	372	760	691	723	697	640	0.0441106	1.35546	-0.840292	TRUE
Early Effector CD8 T cells	CD127 MFI	800	3299	1248	2024	2726	1973	2870	4722	4684	3628	0.0578915	1.23738	-0.824178	FALSE
Lin neg DR+	% of Parent	11.77	12.27	29.05	7.31	4.12	21.53	7.02	42.57	13.21	29.8	0.232094	0.634336	-0.82286	FALSE
Early NK	CD25 MFI	0	347	154	0	273	335	271	259	402	100	0.211038	0.675639	-0.820608	FALSE
CD123+ DCs	Mitochondria MFI	19194	38456	26923	88368	32643	96327	37577	62385	140077	23300	0.249831	0.602353	-0.80693	FALSE
IgD- Memory B cells	PD-1 MFI	171	416	223	520	192	471	717	314	946	212	0.182187	0.739483	-0.805458	FALSE
Intermediate Monocytes	CD28 MFI	1361	1619	0	177	0	1624	937	929	1381	621	0.284523	0.545883	-0.798777	FALSE
Naive CD4 T cells	PD-1 MFI	178	579	293	450	81	663	504	283	950	326	0.171931	0.764646	-0.785948	FALSE
IgD-IgM+ B cells	CD27 MFI	1893	3067	1113	1063	2318	2314	4199	4451	2489	2486	0.0643672	1.19134	-0.753564	FALSE
CD8+ T cells	PD-1 MFI	921	663	417	585	350	1208	747	559	1813	592	0.180516	0.743485	-0.744513	FALSE
Naive CD8 T cells	Mitochondria MFI	17531	11566	11175	41747	16235	47986	36803	24105	44145	10428	0.183436	0.736516	-0.734411	FALSE
Naive B cells	CD25 MFI	962	405	0	0	0	685	123	677	364	424	0.433385	0.363126	-0.733584	FALSE
Memory B cells	PD-1 MFI	182	416	251	539	187	478	760	314	862	204	0.196742	0.706102	-0.733113	FALSE
CD1c+ CD141+ DCs	CD28 MFI	312	254	0	758	0	355	124	36	993	689	0.463806	0.333663	-0.730632	FALSE
TCRgd+	CD127 MFI	1077	1677	1715	2156	2280	1881	1717	3114	4873	3183	0.109645	0.960011	-0.729787	FALSE
CD4+ T cells	PD-1 MFI	367	760	382	604	209	1250	271	358	1470	426	0.327403	0.484917	-0.701109	FALSE
IgD-IgM+ B cells	CD123 MFI	174	115	0	646	201	234	807	536	0	266	0.449009	0.347745	-0.698093	FALSE
Memory B cells	% of Parent	15.47	23.34	15.4	19.26	13.18	27.68	35.78	32.18	30.89	13.34	0.0497909	1.30285	-0.690815	TRUE
CD1c+ DCs	Mitochondria MFI	29471	13006	13084	13930	6867	54429	28320	3967	18498	18039	0.35046	0.455362	-0.690772	FALSE
Marginal Zone-like B cells	CD25 MFI	1824	2302	1350	0	25	2362	958	2228	1575	1745	0.251474	0.599507	-0.688915	FALSE
Terminal NK	% of Parent	11.19	4.06	3.08	25.25	28.45	34	14.49	17.92	39.2	9.67	0.300427	0.522261	-0.678472	FALSE
Early-like Effector CD8 T cells	PD-1 MFI	944	1299	830	1046	284	1296	1012	920	2530	1235	0.171268	0.766323	-0.667425	FALSE
Non-classical Monocytes	CD38 MFI	14	423	551	213	0	91	94	0	1605	101	0.689815	0.161267	-0.654913	FALSE
Lin neg DR+	CD27 MFI	513	121	0	0	330	340	318	347	245	266	0.336738	0.472708	-0.653165	FALSE
Early NK	Mitochondria MFI	6308	4341	3764	14904	2742	18456	4583	7543	13619	5610	0.332646	0.478018	-0.635735	FALSE
Lin neg	% of Parent	17.58	10.62	12.24	24.5	36.41	41.54	20.37	36.09	39.58	19.22	0.137845	0.860609	-0.629579	FALSE
CD8+CD27+CD28+ Central Memory T cells	% of CD45+ cells	0.08	0.1	0.29	0.54	0.18	0.12	0	0.26	1.36	0.08	0.656362	0.182857	-0.612977	FALSE
Early-like Effector CD4 T cells	CD127 MFI	2694	5244	2968	4104	3462	3968	4375	6355	8606	4729	0.0943193	1.0254	-0.601786	FALSE
CD4+CD27+CD28+ Central Memory T cells	PD-1 MFI	434	921	538	776	459	1268	803	521	1572	576	0.205247	0.687723	-0.599647	FALSE
Terminal Effector CD8 T cells	PD-1 MFI	1999	1024	494	1187	1308	3105	1320	686	2736	1242	0.286517	0.54285	-0.596277	FALSE
Tregs	PD-1 MFI	504	840	422	550	192	1383	253	423	1287	442	0.366983	0.435354	-0.594899	FALSE
CD11c+ DCs	CD27 MFI	436	0	0	9	249	141	287	178	59	381	0.523833	0.280807	-0.591875	FALSE
CD45RA Terminal Effector CD4 T cells	CD27 MFI	0	140	0	1882	0	276	405	759	0	1588	0.674931	0.170741	-0.582582	FALSE
Naive CD8 T cells	CD28 MFI	2773	3708	2635	4487	2216	3290	8854	3758	3728	3971	0.220155	0.657271	-0.57719	FALSE
Naive B cells	Mitochondria MFI	8399	9391	5023	27989	4362	31796	11900	13980	17511	6873	0.400167	0.397758	-0.572952	FALSE
CD11c+ CD16+ DCs	CD25 MFI	317	2321	0	0	0	953	817	1013	1128	0	0.627256	0.202555	-0.568093	FALSE
CD1c+ CD141+ DCs	CD27 MFI	361	0	184	394	0	105	107	564	129	479	0.518643	0.285132	-0.559647	FALSE
Intermediate Effector CD8 T cells	CD38 MFI	4911	720	708	569	720	4409	4672	960	523	568	0.596812	0.224162	-0.545336	FALSE
Naive CD4 T cells	CD127 MFI	2846	6529	3449	3765	4822	3777	8478	5545	6891	6446	0.0913629	1.03923	-0.540278	FALSE
Memory B cells	CD27 MFI	1847	2515	1036	1030	1138	2060	2320	3813	1198	1600	0.241486	0.617108	-0.53872	FALSE
Terminal Effector CD4 T cells	CD28 MFI	2706	1422	1482	1065	2595	2961	2779	2497	2568	2604	0.0665606	1.17678	-0.53256	FALSE
CD4-CD8- T cells	PD-1 MFI	404	610	307	575	303	576	260	559	1251	510	0.328088	0.48401	-0.52125	FALSE
CD8+CD27+CD28+ Central Memory T cells	CD127 MFI	2222	4313	3054	3476	2687	4461	0	5033	6768	6117	0.337368	0.471896	-0.506611	FALSE
IgD-IgM+ B cells	Mitochondria MFI	9908	15704	10785	38152	14165	42838	19647	23789	23839	14634	0.338255	0.470756	-0.491771	FALSE
Early NK	CD28 MFI	189	252	0	175	102	471	134	110	220	64	0.527599	0.277696	-0.476501	FALSE
IgD-IgM- B cells	Mitochondria MFI	10964	13382	6997	30449	7064	37978	110	18334	22862	15035	0.518317	0.285405	-0.453966	FALSE
Monocytes	CD25 MFI	144	543	0	0	1549	577	245	1997	0	240	0.731599	0.135727	-0.45214	FALSE
IgD- Memory B cells	Mitochondria MFI	10801	13895	7464	31985	7760	39002	281	19293	23360	14860	0.540196	0.267448	-0.428855	FALSE
Intermediate Effector CD8 T cells	CD28 MFI	1104	647	683	219	788	1014	1105	957	715	827	0.18886	0.72386	-0.42444	FALSE
Early NK	CD127 MFI	0	86	0	156	115	47	0	180	175	76	0.623093	0.205447	-0.421087	FALSE
CD11c+ CD16- DCs	CCR7 MFI	1435	1539	1152	3204	2022	3131	1575	1143	3530	3087	0.329061	0.482724	-0.414652	FALSE
Early-like Effector CD4 T cells	% of Parent	17.93	41.93	29.18	36.17	11.44	44.19	14.7	27.27	38.45	56.37	0.359525	0.444271	-0.405345	FALSE
CD8+ T cells	% of Parent	27.95	25.81	20.62	24.83	26.8	37.05	28.09	18.82	47.85	35.04	0.168183	0.774219	-0.405013	FALSE
CD8+ T cells	CD127 MFI	1295	4245	2954	2399	3869	2010	3331	5026	5450	3695	0.276231	0.558728	-0.402473	FALSE
CD1c+ CD141+ DCs	CD38 MFI	5590	4367	4654	1104	0	2531	3157	8810	3041	3229	0.545361	0.263316	-0.40222	FALSE
Early Effector CD4 T cells	CD127 MFI	2158	5321	2601	5192	3698	2210	5071	4748	7300	5457	0.298537	0.525002	-0.385806	FALSE
Classical Monocytes	CD11c MFI	8301	4020	7593	7543	3519	10146	8548	2205	10588	8793	0.339678	0.468932	-0.378913	FALSE
Marginal Zone-like B cells	CD123 MFI	97	130	106	1235	305	79	764	647	282	648	0.68064	0.167082	-0.369656	FALSE
CD4+ T cells	CD127 MFI	2450	5695	3298	3422	4348	3063	5006	5204	7204	4342	0.235394	0.628204	-0.369362	FALSE
CD123+ Basophils	CD11c MFI	13063	5238	8819	8677	7396	13919	11874	6501	12820	10607	0.203912	0.690558	-0.367424	FALSE
Early-like Effector CD4 T cells	CCR7 MFI	667	1712	1708	1828	1531	2084	1109	1969	2016	2416	0.193603	0.713089	-0.365667	FALSE
IgD-IgM+ B cells	CD38 MFI	383	1209	730	420	1005	964	1182	1092	947	616	0.301089	0.521306	-0.357599	FALSE
Monocytes	CCR7 MFI	0	1745	1941	1613	767	2344	1153	1223	1685	1357	0.451646	0.345201	-0.355683	FALSE
Early-like Effector CD4 T cells	CD38 MFI	434	1011	582	500	886	842	831	724	1167	793	0.208618	0.680649	-0.352295	FALSE
Lin neg	% of CD45+ cells	4.97	2.67	2.23	3.51	7.64	6.92	4.01	3.24	8.58	4.06	0.436267	0.360248	-0.351009	FALSE
Terminal Effector CD8 T cells	% of CD45+ cells	0.15	0.31	0.1	0.64	0.19	0.4	0.29	0.16	0.51	0.41	0.526859	0.278306	-0.348664	FALSE
CD11c+ CD16- DCs	CD27 MFI	364	0	0	0	512	50	311	301	162	291	0.707499	0.150274	-0.348041	FALSE
CD11c+ DCs	CD123 MFI	832	294	123	894	650	0	716	1645	867	315	0.652766	0.185242	-0.343156	FALSE
CD1c+ DCs	CCR7 MFI	1641	1229	877	3420	1524	3192	1472	784	2341	3157	0.504779	0.296899	-0.33281	FALSE
TCRgd+	PD-1 MFI	788	1027	587	793	610	920	541	773	1810	720	0.454041	0.342905	-0.324277	FALSE
CD4+CD27+CD28+ Central Memory T cells	Mitochondria MFI	16938	12989	13424	37878	35360	26575	57444	24141	25289	12230	0.551262	0.258642	-0.321361	FALSE
Marginal Zone-like B cells	PD-1 MFI	237	652	572	748	270	923	361	374	1298	133	0.626571	0.20303	-0.317382	FALSE
Marginal Zone-like B cells	Mitochondria MFI	15009	13627	14061	49358	15039	52374	20241	21049	22883	16884	0.596089	0.224689	-0.317216	FALSE
Naive B cells	PD-1 MFI	54	291	245	498	130	409	0	175	750	183	0.702781	0.15318	-0.316707	FALSE
Early Effector CD4 T cells	PD-1 MFI	937	1411	772	1096	752	1944	434	916	2073	812	0.51698	0.286526	-0.314708	FALSE
Naive CD8 T cells	CD27 MFI	19184	18124	12540	10006	23895	16038	34218	16244	20972	16198	0.382304	0.417591	-0.307855	FALSE
IgD-IgM+ B cells	PD-1 MFI	156	471	364	542	179	698	219	250	691	260	0.565812	0.247328	-0.30702	FALSE
Mature NK	Mitochondria MFI	7204	4266	3547	17284	4919	16837	5384	6003	13620	3960	0.645843	0.189873	-0.299396	FALSE
CD8+ T cells	% of CD45+ cells	2.72	3.31	9.51	15.65	7.96	4.81	4.36	12.42	14.71	11.79	0.587277	0.231157	-0.296725	FALSE
Early Effector CD4 T cells	CCR7 MFI	1429	2444	1731	1812	1814	2336	1162	2614	2545	2663	0.24394	0.612717	-0.294471	FALSE
Classical Monocytes	PD-1 MFI	104	340	277	535	0	626	170	0	596	144	0.732857	0.134981	-0.290342	FALSE
CD1c+ CD141+ DCs	HLA-DR MFI	12942	10609	37872	12299	0	11968	23362	23813	12010	18872	0.648691	0.187962	-0.28823	FALSE
Early Effector CD8 T cells	CD38 MFI	769	413	743	287	504	832	859	561	539	517	0.354806	0.450009	-0.284476	FALSE
CD8+CD27+CD28+ Central Memory T cells	PD-1 MFI	893	1261	585	851	470	1390	0	689	2004	861	0.64684	0.189203	-0.284199	FALSE
Early-like Effector CD4 T cells	PD-1 MFI	1020	1335	818	1287	939	1739	726	946	2161	992	0.457894	0.339235	-0.281883	FALSE
CD45RA Terminal Effector CD8 T cells	Mitochondria MFI	12572	10292	4028	24751	9159	22764	6098	19763	14161	10932	0.587153	0.231249	-0.277898	FALSE
Lin neg DR+	CD25 MFI	940	473	0	0	0	563	150	373	300	327	0.77583	0.110233	-0.277764	FALSE
Tregs	% of CD45+ cells	0.24	0.31	0.77	2.2	0.7	0.92	0.89	1.67	0.77	0.85	0.669292	0.174384	-0.273254	FALSE
CD123+ DCs	PD-1 MFI	253	445	297	667	246	499	0	239	1476	86	0.790954	0.101849	-0.269573	FALSE
Naive CD8 T cells	CD127 MFI	2804	6269	3141	3605	4531	4039	1832	5987	5777	6836	0.472114	0.325953	-0.266044	FALSE
CD4-CD8- T cells	CD127 MFI	445	3203	1876	1386	1419	466	1073	2483	4060	1930	0.673029	0.171966	-0.265515	FALSE
Lin neg DR+	CCR7 MFI	3960	3825	6879	3867	2655	4880	1389	6251	5349	7520	0.520533	0.283551	-0.261092	FALSE
Monocytes	Mitochondria MFI	14215	4153	12052	29227	13772	39013	7358	14698	18365	7823	0.706623	0.150812	-0.249117	FALSE
ILCs	CD127 MFI	4033	3071	3553	3606	4213	5347	4857	4405	3861	3481	0.120893	0.917597	-0.248634	FALSE
CD4+CD27+CD28+ Central Memory T cells	CD127 MFI	2143	4608	3191	3915	3503	3221	1076	4622	7060	4646	0.564058	0.248676	-0.248627	FALSE
Naive B cells	CD27 MFI	639	198	176	151	290	414	293	406	282	327	0.595758	0.22493	-0.244058	FALSE
TCRgd+	Mitochondria MFI	8365	10132	5876	31830	6398	23735	9418	14379	18001	8415	0.700764	0.154428	-0.240325	FALSE
CD8+ T cells	CD28 MFI	2602	3405	2656	4333	2150	3169	3444	3581	4167	3485	0.247625	0.606206	-0.236664	FALSE
Early Effector CD8 T cells	% of Parent	50.46	43.64	40.32	40.23	44.59	53	58.64	68.05	44.81	32.37	0.292126	0.53443	-0.228527	FALSE
Memory B cells	Mitochondria MFI	10256	13135	8690	35668	8063	37294	571	18170	19956	12522	0.756392	0.121253	-0.223463	FALSE
Non-classical Monocytes	Mitochondria MFI	16623	9634	14387	28894	11925	38409	17370	12508	12440	13420	0.685395	0.164059	-0.20877	FALSE
CD4+CD27+CD28+ Central Memory T cells	CD28 MFI	9957	14830	8326	18418	9898	12147	22638	10623	14789	10606	0.541442	0.266448	-0.204891	FALSE
CD8+ T cells	Mitochondria MFI	15505	11405	10792	37381	15845	27688	14060	23178	29019	10761	0.66532	0.17697	-0.203548	FALSE
Classical Monocytes	Mitochondria MFI	21443	21403	28734	43834	31395	62065	20174	28318	40946	16997	0.653742	0.184594	-0.198808	FALSE
Early-like Effector CD8 T cells	CD127 MFI	2140	2588	2096	1168	3651	2414	676	3774	4122	2303	0.667215	0.175734	-0.19077	FALSE
CD1c+ DCs	CD25 MFI	623	149	0	0	0	0	0	0	0	880	0.922178	0.0351851	-0.188903	FALSE
TCRgd+	CD28 MFI	3480	1565	1453	5081	3402	2583	1870	3387	4831	4394	0.646094	0.189704	-0.187906	FALSE
IgD- Memory B cells	CD38 MFI	1028	1100	1923	1098	1248	1073	3540	1637	457	560	0.77922	0.10834	-0.183964	FALSE
Early Effector CD8 T cells	Mitochondria MFI	14286	10282	7751	28698	10643	23969	12966	19035	17260	8117	0.686418	0.163411	-0.182921	FALSE
Early-like Effector CD8 T cells	CD28 MFI	3572	3794	3670	5377	2972	4408	2973	4983	5418	4166	0.400966	0.396893	-0.179149	FALSE
Early Effector CD4 T cells	CD38 MFI	712	1091	527	745	1218	1147	1049	825	1030	784	0.484082	0.315081	-0.17153	FALSE
Early Effector CD8 T cells	PD-1 MFI	1882	1793	1044	1079	658	1836	1048	862	2233	1276	0.657443	0.182142	-0.168335	FALSE
CD123+ DCs	CCR7 MFI	1807	2811	2616	4233	2266	3684	2540	3016	3371	2819	0.485512	0.3138	-0.168091	FALSE
Tregs	CD25 MFI	12596	12061	10159	11122	10825	14804	12567	12340	12318	11295	0.110428	0.956922	-0.157802	FALSE
CD11c+ DCs	% of CD45+ cells	0.06	0.03	0.04	0.04	0.01	0.07	0.03	0.01	0.07	0.02	0.798044	0.0979729	-0.152003	FALSE
Memory B cells	CD38 MFI	1103	1156	1808	1203	1245	1022	3514	1337	719	637	0.805605	0.0938778	-0.150031	FALSE
Early NK	CCR7 MFI	103	1109	1153	1661	964	1598	942	1118	923	935	0.723643	0.140476	-0.144583	FALSE
CD45RA Terminal Effector CD8 T cells	% of CD45+ cells	0.01	0.05	0.01	0.28	0.03	0.08	0.02	0.18	0.02	0.12	0.897845	0.0467984	-0.14439	FALSE
Marginal Zone-like B cells	CD38 MFI	83	1074	1056	270	681	644	507	868	715	757	0.7688	0.114186	-0.141891	FALSE
Early Effector CD8 T cells	CD28 MFI	3625	5181	3796	7214	3054	4303	4939	6068	4238	5672	0.592807	0.227086	-0.141112	FALSE
Mature NK	CCR7 MFI	0	1021	773	1254	689	849	713	864	801	874	0.749663	0.125134	-0.134095	FALSE
Terminal Effector CD8 T cells	CD38 MFI	1549	953	1246	637	8389	1117	7397	2878	1266	1329	0.901196	0.0451807	-0.130876	FALSE
IgD-IgM- B cells	% of Parent	78.45	80.47	75.16	73.32	75.06	78.99	90.66	80.17	84.35	83.79	0.0227066	1.64385	-0.128056	FALSE
CD4-CD8- T cells	Mitochondria MFI	11442	7991	7099	33358	10657	22860	10750	19550	13945	9969	0.819907	0.0862352	-0.12766	FALSE
Intermediate Effector CD8 T cells	CD11c MFI	457	123	205	367	433	235	391	323	340	442	0.707031	0.150562	-0.127123	FALSE
Intermediate Effector CD8 T cells	% of CD45+ cells	0.38	0.17	0.1	0.94	0.59	0.42	0.45	0.24	1.11	0.16	0.864236	0.0633676	-0.126633	FALSE
Naive B cells	CCR7 MFI	5066	11176	12082	11399	3152	6631	1005	11994	12436	14359	0.822794	0.0847087	-0.114765	FALSE
CD11c+ DCs	CCR7 MFI	626	1539	1401	2799	1620	3160	1368	784	1446	1879	0.811719	0.0905941	-0.113238	FALSE
CD1c+ DCs	% of Parent	41.18	58.46	30	25.93	62.5	30.56	80	27.27	50	47.83	0.775728	0.110291	-0.111916	FALSE
Terminal Effector CD8 T cells	CD11c MFI	473	135	343	371	388	275	370	391	527	282	0.719256	0.143116	-0.109624	FALSE
Early-like Effector CD8 T cells	Mitochondria MFI	9340	10489	6450	26518	3714	19544	7553	17811	7934	8128	0.857609	0.0667108	-0.109568	FALSE
CD45RA Terminal Effector CD8 T cells	CD38 MFI	448	478	718	610	710	851	216	761	606	756	0.73224	0.135347	-0.106011	FALSE
Early Effector CD4 T cells	CD25 MFI	0	1968	836	0	0	1586	187	997	239	0	0.93542	0.0289932	-0.101798	FALSE
CD1c+ DCs	CD27 MFI	311	0	0	105	314	0	323	0	169	291	0.917096	0.0375854	-0.101116	FALSE
CD123+ Basophils	CD123 MFI	8357	6735	6708	5960	5743	6577	7208	7620	8700	5698	0.518529	0.285227	-0.0957902	FALSE
Early Effector CD8 T cells	CD11c MFI	502	147	287	351	376	274	441	322	343	390	0.752565	0.123456	-0.0899612	FALSE
Early-like Effector CD8 T cells	CCR7 MFI	459	1508	2069	2150	806	1566	1000	1247	1693	1932	0.819801	0.0862913	-0.0892096	FALSE
Tregs	CD28 MFI	7613	11612	6762	10053	6370	9998	9220	7462	11089	7274	0.685409	0.16405	-0.0868984	FALSE
Intermediate Monocytes	Mitochondria MFI	24830	23844	25429	34922	10357	41125	23365	14508	28343	19274	0.816212	0.0881971	-0.084863	FALSE
CD4+ T cells	CD28 MFI	8746	10823	6146	13401	7711	9644	10452	7743	13542	7988	0.764839	0.11643	-0.0762648	FALSE
Naive CD4 T cells	Mitochondria MFI	18306	11822	12806	48504	30587	42308	14813	24470	34910	11864	0.891579	0.0498402	-0.0730751	FALSE
Non-classical Monocytes	CD28 MFI	0	264	205	752	0	299	3	224	576	181	0.942679	0.0256362	-0.071458	FALSE
Classical Monocytes	% of Parent	15.75	2.47	40.81	14.97	23.32	37.08	18.69	6.47	36.98	2.35	0.932146	0.0305161	-0.0616661	FALSE
Early-like Effector CD8 T cells	CD11c MFI	496	128	133	406	632	258	357	407	535	313	0.896736	0.0473352	-0.0590544	FALSE
CD123+ Basophils	PD-1 MFI	0	608	463	655	580	816	37	459	822	266	0.925598	0.0335776	-0.0576419	FALSE
Early-like Effector CD4 T cells	CD28 MFI	10251	12671	8092	18232	10995	11115	13242	11854	14932	11503	0.804607	0.0944163	-0.0564767	FALSE
Early Effector CD4 T cells	CD28 MFI	10163	13966	7332	16397	9770	10296	14251	11200	13184	10950	0.809079	0.0920089	-0.0553284	FALSE
CD11c+ CD16- DCs	CD11c MFI	8184	7076	6537	10148	5436	6176	7109	6359	8510	10633	0.813355	0.0897199	-0.053268	FALSE
Naive CD4 T cells	CD28 MFI	8254	9355	5437	11775	6554	7711	8860	7281	10993	8073	0.817624	0.0874464	-0.0528235	FALSE
Intermediate Monocytes	CD11c MFI	4704	1362	4265	8176	757	1703	8326	0	8258	1692	0.950409	0.0220895	-0.0525771	FALSE
CD8+ T cells	CD11c MFI	517	129	246	311	445	255	422	315	383	329	0.886796	0.0521765	-0.0482091	FALSE
Non-classical Monocytes	CD25 MFI	649	879	288	0	2192	999	748	1208	704	428	0.970138	0.0131664	-0.0281597	FALSE
ILCs	Mitochondria MFI	5703	3614	4791	15581	20896	18954	5390	9312	11805	6002	0.967965	0.0141402	-0.0248259	FALSE
CD4-CD8- T cells	CCR7 MFI	81	2329	8132	5198	2773	1751	640	3011	3478	9935	0.978033	0.00964643	-0.0233446	FALSE
Early NK	% of Parent	79.56	86.75	74.28	11.09	3.66	43.2	69.95	21.99	44.53	78.75	0.977138	0.0100441	-0.0172982	FALSE
IgD-IgM- B cells	CD38 MFI	1170	1100	2416	1385	1401	1118	3663	1762	398	578	0.98875	0.00491333	-0.00904635	FALSE
Non-classical Monocytes	CD123 MFI	406	365	744	452	429	488	363	531	704	324	0.977342	0.00995354	-0.00840524	FALSE
Intermediate Effector CD8 T cells	Mitochondria MFI	14955	12683	7842	33939	10491	21553	12029	19214	16128	11257	0.991822	0.00356635	-0.00488436	FALSE
Terminal Effector CD4 T cells	% of CD45+ cells	0.02	0.15	0.09	0.02	0.02	0.1	0.08	0.04	0.04	0.04	1	9.64327e-17	-1.60171e-16	FALSE
CD11c+ CD16- DCs	% of CD45+ cells	0.03	0.02	0.03	0.03	0.01	0.05	0.02	0.01	0.03	0.01	1	0	0	FALSE
CD1c+ DCs	% of CD45+ cells	0.01	0.01	0.01	0.01	0.01	0.01	0.02	0	0.01	0.01	1	0	0	FALSE
CD45RA Terminal Effector CD4 T cells	% of CD45+ cells	0	0.01	0	0	0	0	0	0.01	0	0	1	0	0	FALSE
Marginal Zone-like B cells	% of Parent	6.59	7.42	0.53	1.22	2.39	4.86	1.86	6.86	3.61	0.94	0.998253	0.000759399	0.00159062	FALSE
CD8+CD27+CD28+ Central Memory T cells	CD38 MFI	735	605	503	507	1127	753	0	801	1126	784	0.990876	0.00398062	0.00540414	FALSE
Terminal Effector CD4 T cells	CD38 MFI	5977	767	649	584	2014	2245	4182	956	1750	799	0.992421	0.0033042	0.00854482	FALSE
Terminal Effector CD8 T cells	CCR7 MFI	257	1407	851	1641	995	1154	846	668	1109	1319	0.968411	0.0139401	0.0154873	FALSE
Monocytes	CD11c MFI	1232	492	2558	1954	965	1507	901	0	3936	694	0.967533	0.0143344	0.0330318	FALSE
CD11c+ CD16- DCs	CD38 MFI	6673	4866	6806	655	1020	2742	5178	2896	6467	2276	0.954794	0.0200902	0.0336094	FALSE
Early Effector CD4 T cells	Mitochondria MFI	15785	11356	8548	31606	14400	22752	10672	21093	14446	10776	0.936817	0.0283451	0.0349623	FALSE
Intermediate Effector CD8 T cells	PD-1 MFI	2388	2113	1057	1585	1011	2446	1224	986	1775	1482	0.900677	0.045431	0.0432832	FALSE
CD8+CD27+CD28+ Central Memory T cells	CD28 MFI	3951	6373	4235	8064	3381	5313	0	6544	6730	6609	0.920182	0.0361262	0.0455388	FALSE
CD11c+ DCs	CD11c MFI	9843	8396	8715	10148	5436	6757	9675	6359	6762	11562	0.835211	0.078204	0.0490874	FALSE
Terminal Effector CD8 T cells	Mitochondria MFI	12768	12451	6413	31237	3834	20761	8884	13489	9769	11563	0.935005	0.029186	0.0492132	FALSE
Early Effector CD4 T cells	CD27 MFI	9767	8219	6525	6321	13050	6423	12791	8406	9510	5268	0.873185	0.0588939	0.0496331	FALSE
Early Effector CD8 T cells	CD27 MFI	7446	7464	5578	4745	11505	5178	10668	7063	8810	3593	0.872104	0.0594317	0.0571146	FALSE
Lin neg	CD25 MFI	240	727	0	0	580	436	253	574	0	215	0.940542	0.0266219	0.0658269	FALSE
CD11c+ CD16+ DCs	CD11c MFI	11652	9528	16082	10403	0	11541	19669	8597	5638	0	0.9184	0.0369683	0.0688087	FALSE
Terminal Effector CD4 T cells	Mitochondria MFI	13756	9767	11388	20395	3546	19327	5002	20381	2405	8897	0.904835	0.0434308	0.0713555	FALSE
Intermediate Effector CD8 T cells	CD27 MFI	5796	4919	5179	3921	9334	4859	5174	5526	8663	3453	0.821283	0.0855071	0.0748631	FALSE
Marginal Zone-like B cells	CCR7 MFI	4961	11930	8769	4124	3170	5098	1081	8915	7525	8398	0.86346	0.0637578	0.0873944	FALSE
Lin neg DR+	Mitochondria MFI	8723	17945	6732	63788	9145	45749	17273	17738	11564	7621	0.922924	0.034834	0.0893831	FALSE
CD4+CD27+CD28+ Central Memory T cells	% of Parent	92.64	90.77	89.56	89.95	95.59	79.25	100	96.77	72.91	80.74	0.340298	0.46814	0.0937241	FALSE
CD8+CD27+CD28+ Central Memory T cells	CCR7 MFI	7053	7897	13314	11168	7093	7257	0	7820	13792	14639	0.843771	0.0737757	0.0967255	FALSE
CD11c+ CD16+ DCs	% of Parent	31.28	3.23	9.09	20.51	0	6.06	8	19.35	26.47	0	0.91321	0.0394291	0.0984752	FALSE
Terminal Effector CD4 T cells	PD-1 MFI	1487	2122	2232	2557	708	2626	1160	1366	1969	1347	0.77182	0.112484	0.104796	FALSE
Early Effector CD8 T cells	CCR7 MFI	1000	1928	2189	2368	1882	1922	827	1669	2192	2094	0.706698	0.150766	0.105909	FALSE
CD123+ Basophils	CD27 MFI	583	0	0	0	248	170	483	107	10	2	0.937072	0.0282271	0.106248	FALSE
Naive CD4 T cells	CD27 MFI	18324	16889	12371	9030	22675	12137	17588	13343	19714	10835	0.707793	0.150093	0.107082	FALSE
Classical Monocytes	CCR7 MFI	0	4987	2604	2813	2305	4554	676	1967	2630	1970	0.862058	0.0644636	0.10743	FALSE
CD45RA Terminal Effector CD8 T cells	CD11c MFI	420	154	773	668	55	324	276	343	310	668	0.855743	0.0676568	0.107773	FALSE
CD1c+ DCs	CD11c MFI	7746	7335	14562	8069	5528	7599	6842	4812	8861	11988	0.756093	0.121425	0.108692	FALSE
Terminal NK	CD123 MFI	227	239	449	220	270	245	64	431	311	251	0.786362	0.104377	0.109841	FALSE
Early-like Effector CD4 T cells	Mitochondria MFI	13653	11701	9782	31258	8265	21560	7750	20585	7926	11329	0.836844	0.0773553	0.110587	FALSE
CD11c+ CD16- DCs	CD123 MFI	428	188	123	989	562	0	432	734	631	315	0.864084	0.0634438	0.116738	FALSE
CD45RA Terminal Effector CD8 T cells	CCR7 MFI	0	1413	825	1496	814	961	1004	995	468	763	0.813354	0.0897204	0.117938	FALSE
Monocytes	HLA-DR MFI	1732	157	1979	1281	1212	1127	414	571	3592	157	0.891074	0.0500863	0.118107	FALSE
CD4+CD27+CD28+ Central Memory T cells	CCR7 MFI	10630	13317	16559	15154	7588	9195	5412	11764	14143	17692	0.713058	0.146875	0.119852	FALSE
CD1c+ CD141+ DCs	CD11c MFI	9105	6020	8753	11108	0	5541	7348	8051	5513	5718	0.79048	0.102109	0.121017	FALSE
CD8+ T cells	CD38 MFI	1245	914	1339	1059	1366	1067	1129	998	1187	1063	0.345673	0.461335	0.121661	FALSE
CD4+ T cells	% of CD45+ cells	6.72	9.05	35.01	44.75	20.47	7.49	10.88	52.44	15.1	20.65	0.867233	0.0618641	0.122459	FALSE
Marginal Zone-like B cells	CD27 MFI	4273	4088	4438	5191	4615	3869	4445	4429	4424	3585	0.191949	0.716813	0.123392	FALSE
Early Effector CD4 T cells	% of Parent	75.14	43.04	50.93	53.68	82.11	43.74	80.37	66.74	55.76	31.98	0.654395	0.18416	0.130193	FALSE
TCRgd+	CCR7 MFI	1963	2706	5366	2795	3827	2452	547	2509	3434	6268	0.800948	0.0963958	0.131108	FALSE
Naive CD4 T cells	CD38 MFI	3936	3803	3188	3922	3944	4869	2269	3353	3920	2738	0.523074	0.281437	0.132071	FALSE
ILCs	% of CD45+ cells	0.05	0.06	0.05	0.09	0.2	0.03	0.01	0.15	0.1	0.12	0.842768	0.0742922	0.134301	FALSE
TCRgd+	CD38 MFI	763	1308	1223	675	1482	990	1247	951	1107	654	0.606859	0.216912	0.139384	FALSE
Early NK	% of CD45+ cells	19.2	20.14	5.13	0.68	0.32	5.23	12.72	1.21	7.62	14.03	0.858147	0.0664384	0.155992	FALSE
CD4+ T cells	% of Parent	68.98	70.44	75.91	71	68.88	57.68	70.16	79.49	49.14	61.38	0.229466	0.639282	0.160326	FALSE
Mature NK	% of CD45+ cells	0.87	0.81	0.42	3.09	0.88	1.07	0.45	2.13	1.38	0.38	0.825096	0.0834953	0.166068	FALSE
Monocytes	CD38 MFI	9017	9407	12710	1035	401	5023	11453	555	6811	5124	0.817753	0.087378	0.169183	FALSE
ILCs	CCR7 MFI	474	1522	2608	2262	4331	2097	1495	1555	1812	2879	0.707586	0.150221	0.186675	FALSE
Terminal Effector CD4 T cells	CD27 MFI	1848	43	879	2478	488	986	1422	1126	176	1282	0.775069	0.11066	0.200427	FALSE
CD4-CD8- T cells	CD38 MFI	522	527	2066	950	858	682	1158	791	781	863	0.680171	0.167382	0.203613	FALSE
CD123+ Basophils	Mitochondria MFI	23183	20203	30615	37582	17440	18294	22697	10687	31871	28454	0.534658	0.271924	0.204091	FALSE
Naive B cells	% of Parent	74.43	67.24	79.42	70.78	82.91	62.53	58.97	58.97	60.32	83.06	0.10446	0.981049	0.210718	FALSE
Memory B cells	CCR7 MFI	3310	6222	9383	7937	3192	5089	0	6877	5315	8657	0.677272	0.169237	0.21201	FALSE
IgD-IgM+ B cells	CCR7 MFI	3623	9831	8529	10007	4132	5306	571	8103	8895	7929	0.620219	0.207455	0.22976	FALSE
Early-like Effector CD8 T cells	CD27 MFI	834	643	1015	1431	869	997	956	778	485	867	0.406005	0.391469	0.230998	FALSE
CD4+ T cells	Mitochondria MFI	17247	11974	12879	42335	30830	26636	12032	23932	23066	11905	0.614312	0.211611	0.24043	FALSE
ILCs	PD-1 MFI	632	637	398	390	229	1074	0	87	430	343	0.744118	0.128358	0.241238	FALSE
CD8+CD27+CD28+ Central Memory T cells	Mitochondria MFI	14967	11910	10620	39180	36392	27969	0	26262	29617	11754	0.691494	0.160211	0.242091	FALSE
Terminal NK	Mitochondria MFI	6047	4390	4318	13398	5363	13467	4335	4546	847	5107	0.709522	0.149034	0.243946	FALSE
Classical Monocytes	% of CD45+ cells	5.56	0.87	7.39	1.71	7.46	8.45	6.2	0.49	3.7	0.56	0.741004	0.13018	0.24495	FALSE
Lin neg DR+	PD-1 MFI	0	308	130	524	310	438	0	144	429	59	0.761176	0.118515	0.249488	FALSE
Terminal Effector CD8 T cells	% of Parent	11.57	28.14	25.9	22.19	12.83	15.63	14.31	10.1	12.95	30.87	0.518687	0.285095	0.263006	FALSE
Naive CD8 T cells	CCR7 MFI	13164	21748	25728	23348	8831	14137	8287	16563	15504	22756	0.458034	0.339102	0.264941	FALSE
Tregs	CCR7 MFI	3475	6742	8683	12499	5640	2896	1158	6718	8893	11100	0.614584	0.211419	0.267755	FALSE
Mature NK	CD38 MFI	4539	5148	11595	5716	6488	3247	9117	7003	4961	3318	0.510711	0.291825	0.276487	FALSE
Intermediate Effector CD8 T cells	CCR7 MFI	516	1424	1666	1826	1511	1535	810	962	1250	1170	0.385263	0.414242	0.27778	FALSE
Terminal NK	CD25 MFI	246	499	0	0	1409	393	205	1035	0	139	0.817048	0.0877527	0.28164	FALSE
Mature NK	% of Parent	3.61	3.47	6.03	50.14	10.11	8.86	2.45	38.79	8.04	2.14	0.822421	0.084906	0.283314	FALSE
CD8+ T cells	CD27 MFI	9648	12811	11846	6518	21783	5779	13636	13105	12954	5923	0.49672	0.303888	0.284617	FALSE
CD123+ DCs	% of Parent	9.73	42.81	22.05	62.77	12.13	34.06	29.82	29.96	5.65	22.65	0.644919	0.190495	0.291513	FALSE
Plasmablasts	CD28 MFI	0	359	0	714	0	0	874	0	0	0	0.864624	0.0631725	0.295945	FALSE
CD11c+ CD16- DCs	% of Parent	52.31	69.89	68.18	69.23	66.67	72.73	60	35.48	41.18	56.1	0.155308	0.808805	0.297453	FALSE
Monocytes	CD123 MFI	604	488	986	709	564	489	0	883	1044	309	0.571613	0.242898	0.298335	FALSE
IgD- Memory B cells	% of Parent	90.12	70.18	73.54	75.35	93.81	72.82	59.28	82.2	53.65	59.53	0.065313	1.185	0.299373	FALSE
CD1c+ DCs	CD38 MFI	8139	4202	7107	369	9329	3779	5431	2877	8516	2851	0.573641	0.24136	0.313464	FALSE
Naive CD8 T cells	CD11c MFI	592	128	246	290	453	199	160	315	294	407	0.496531	0.304053	0.313721	FALSE
Early-like Effector CD4 T cells	CD25 MFI	0	1264	859	0	258	952	95	861	0	0	0.782733	0.106387	0.319506	FALSE
Naive CD4 T cells	CCR7 MFI	14241	24974	28158	26609	11117	15076	8525	17122	15847	27589	0.393554	0.404995	0.320559	FALSE
IgD- Memory B cells	CCR7 MFI	3248	6913	10356	9127	3164	5129	0	7256	5211	8600	0.542507	0.265595	0.324701	FALSE
IgD-IgM- B cells	CCR7 MFI	3194	6485	10527	8724	3003	5065	0	7148	4701	8526	0.549428	0.260089	0.327949	FALSE
IgD-IgM+ B cells	% of Parent	15.88	16.74	15.75	22.18	14.96	19.2	9.34	16.08	11.56	11.86	0.154061	0.812309	0.32971	FALSE
Tregs	CD27 MFI	13571	12781	9552	7201	21790	5678	13992	11624	14232	5554	0.406784	0.390636	0.345349	FALSE
Tregs	CD38 MFI	1183	1630	990	1317	1929	1070	981	1053	1430	995	0.154302	0.81163	0.3504	FALSE
Lin neg	Mitochondria MFI	7355	7264	7406	14465	14264	18087	4664	9795	1147	6070	0.535516	0.271228	0.352095	FALSE
Intermediate Monocytes	CD123 MFI	1668	1360	1580	996	868	992	935	1075	1467	592	0.218234	0.661077	0.354789	FALSE
CD123+ DCs	CD123 MFI	15067	5458	8192	10593	9932	4834	8832	8105	11226	5459	0.306039	0.514223	0.356681	FALSE
Tregs	Mitochondria MFI	16447	13333	13984	46377	32015	21840	11763	25549	23219	12987	0.478338	0.320265	0.357299	FALSE
TCRgd+	% of Parent	1.71	1.13	2.03	3.08	3.81	1.91	1.71	0.69	3.85	0.93	0.489997	0.309806	0.371536	FALSE
TCRgd+	CD27 MFI	6062	2837	5616	4163	10526	3276	4261	6761	3796	4403	0.387638	0.411574	0.376433	FALSE
Early-like Effector CD4 T cells	CD27 MFI	1223	446	1195	1340	1234	838	919	716	644	1037	0.201426	0.695884	0.388575	FALSE
CD8+ T cells	CCR7 MFI	2826	13876	24839	18218	7228	2950	804	13511	11193	22655	0.581825	0.235207	0.390191	FALSE
TCRgd+	HLA-DR MFI	507	115	112	441	22	321	588	0	0	0	0.718584	0.143523	0.397071	FALSE
CD8+CD27+CD28+ Central Memory T cells	CD27 MFI	9665	11264	9151	8191	17688	9483	0	11446	13207	8047	0.363534	0.439455	0.407708	FALSE
CD4+CD27+CD28+ Central Memory T cells	CD27 MFI	13582	12392	9353	6569	18775	6556	9333	11373	12995	5331	0.267859	0.572094	0.412353	FALSE
CD8+CD27+CD28+ Central Memory T cells	CD11c MFI	559	114	302	355	395	204	0	341	370	369	0.408859	0.388427	0.425951	FALSE
Naive B cells	CD38 MFI	1884	2263	3275	1700	1630	1231	2144	1894	1334	1350	0.158473	0.800045	0.435034	FALSE
CD11c+ DCs	CD38 MFI	2338	4117	6231	1070	1472	2333	2908	2672	2056	1282	0.462206	0.335164	0.436673	FALSE
Monocytes	% of CD45+ cells	35.3	35.11	18.11	11.42	31.98	22.79	33.17	7.52	9.99	23.99	0.342058	0.4659	0.436781	FALSE
Monocytes	% of Parent	35.3	35.11	18.11	11.42	31.98	22.79	33.17	7.52	9.99	23.99	0.342058	0.4659	0.436781	FALSE
Lin neg	CD28 MFI	94	372	0	128	971	117	0	322	419	294	0.682237	0.166065	0.442022	FALSE
Terminal NK	CCR7 MFI	0	39	617	574	268	0	0	433	522	147	0.652787	0.185228	0.442913	FALSE
Lin neg	CD123 MFI	317	309	709	414	337	297	255	419	321	238	0.22786	0.642331	0.447208	FALSE
Classical Monocytes	CD38 MFI	6485	5089	9687	6001	5046	5947	4851	3342	7309	2235	0.202154	0.694318	0.447979	FALSE
CD4+ T cells	CD38 MFI	3005	2920	2371	2497	3476	1631	1858	2918	2346	1699	0.0411856	1.38525	0.449105	FALSE
Early NK	CD27 MFI	454	0	80	238	514	112	210	224	309	86	0.551277	0.25863	0.450624	FALSE
Naive CD4 T cells	% of CD45+ cells	3.49	4.55	19.8	14.9	12.68	0.84	0.01	34.28	4.37	1.05	0.697881	0.156219	0.450705	FALSE
CD4+ T cells	CD27 MFI	15296	14196	11131	6935	21317	5540	14157	12339	12699	5542	0.25557	0.59249	0.454082	FALSE
Naive CD4 T cells	% of Parent	92.77	88.81	97.03	64.06	98.97	43.07	85.71	88.64	93.26	9.05	0.222698	0.652283	0.466017	FALSE
CD45RA Terminal Effector CD8 T cells	CD27 MFI	735	33	472	874	707	211	746	415	313	334	0.388043	0.41112	0.482566	FALSE
Terminal Effector CD8 T cells	CD27 MFI	879	241	645	1076	758	293	738	456	494	562	0.227261	0.643475	0.501065	FALSE
CD1c+ DCs	CD123 MFI	383	168	662	715	498	251	554	188	385	315	0.252377	0.597951	0.518998	FALSE
ILCs	CD28 MFI	92	119	0	301	1874	433	143	272	0	812	0.716908	0.144537	0.523411	FALSE
CD123+ DCs	CD38 MFI	7595	6539	10181	5394	5611	4277	6171	5672	5325	2714	0.073406	1.13427	0.547925	FALSE
ILCs	CD11c MFI	731	260	545	838	418	183	661	434	287	300	0.201957	0.69474	0.582123	FALSE
CD11c+ CD16+ DCs	% of CD45+ cells	0.02	0	0	0.01	0	0	0	0	0.02	0	0.73281	0.135009	0.584963	FALSE
CD4+ T cells	CCR7 MFI	10976	18883	24634	21581	9744	5808	1187	15356	12694	21922	0.252696	0.597402	0.591154	FALSE
Classical Monocytes	CD123 MFI	1017	751	1197	1627	917	271	331	1109	1217	718	0.169095	0.77187	0.595476	FALSE
Early NK	CD123 MFI	549	380	949	470	552	349	0	466	842	256	0.280172	0.552575	0.600216	FALSE
Early-like Effector CD4 T cells	CD11c MFI	491	632	448	844	765	265	199	438	737	455	0.111056	0.954459	0.602765	FALSE
TCRgd+	CD11c MFI	755	582	492	565	1020	357	576	341	558	413	0.0711072	1.14809	0.604748	FALSE
CD4-CD8- T cells	% of Parent	1.59	1.77	1.44	3.37	3.77	3.18	0.63	0.6	1.71	1.7	0.26014	0.584793	0.610562	FALSE
Intermediate Effector CD8 T cells	% of Parent	29.64	15.65	25.23	32.64	40.66	16.68	22.29	14.93	28.33	11.94	0.0892346	1.04947	0.610925	FALSE
Mature NK	CD28 MFI	325	292	187	330	0	335	0	112	0	295	0.432022	0.364494	0.61193	FALSE
CD123+ Basophils	CCR7 MFI	0	3721	2257	1941	3973	3171	0	2038	1177	1351	0.377537	0.42304	0.620145	FALSE
CD45RA Terminal Effector CD8 T cells	% of Parent	16.85	57.04	51.72	53.56	7.45	32.25	1.18	22.38	7.77	57.59	0.390326	0.408572	0.623071	FALSE
Tregs	CD11c MFI	618	751	519	881	834	269	289	558	631	589	0.0396985	1.40123	0.625158	TRUE
Early NK	PD-1 MFI	595	779	26	414	0	1176	0	0	0	0	0.663897	0.177899	0.625286	FALSE
Non-classical Monocytes	CD11c MFI	1353	484	1985	1794	539	641	828	0	1507	1012	0.30809	0.511322	0.626093	FALSE
CD11c+ CD16+ DCs	CD127 MFI	0	57	2358	1837	0	685	878	0	1164	0	0.611337	0.213719	0.640827	FALSE
Non-classical Monocytes	PD-1 MFI	17	20	125	314	0	0	0	0	303	0	0.693187	0.159149	0.651644	FALSE
Early NK	CD38 MFI	21505	8164	56881	8150	9324	10989	16196	9213	21957	7757	0.473438	0.324737	0.653932	FALSE
CD45RA Terminal Effector CD4 T cells	PD-1 MFI	0	2277	0	1863	0	0	0	298	0	2331	0.670649	0.173504	0.655117	FALSE
Early NK	CD11c MFI	765	353	667	1793	563	421	525	479	396	801	0.300493	0.522166	0.659312	FALSE
TCRgd+	% of CD45+ cells	0.67	0.45	1.34	2.49	2.07	0.59	0.62	0.53	2.16	0.52	0.335237	0.474648	0.667425	FALSE
CD11c+ CD16+ DCs	CD123 MFI	2402	4251	1834	518	0	1544	910	2430	739	0	0.457759	0.339363	0.679386	FALSE
CD11c+ CD16+ DCs	CD38 MFI	0	0	2764	1204	0	842	205	0	1404	0	0.637269	0.195678	0.695042	FALSE
Early Effector CD4 T cells	CD11c MFI	638	793	518	969	773	288	281	558	526	620	0.0262689	1.58056	0.699414	TRUE
CD123+ Basophils	CD25 MFI	788	2505	0	0	0	188	0	511	0	1322	0.657634	0.182016	0.704333	FALSE
Intermediate Monocytes	CD25 MFI	2353	1931	0	0	8064	1978	0	4731	0	817	0.594506	0.225843	0.714322	FALSE
Plasmablasts	CD11c MFI	0	0	400	415	1089	0	1155	0	0	0	0.636775	0.196014	0.721141	FALSE
CD11c+ CD16- DCs	HLA-DR MFI	21442	9436	34222	63927	17720	14201	24294	19215	17602	13121	0.291802	0.534912	0.730674	FALSE
Naive CD4 T cells	CD11c MFI	713	867	580	902	885	323	411	520	485	636	0.00507962	2.29417	0.732829	TRUE
Lin neg DR+	CD38 MFI	1954	4193	2796	3981	2627	2088	2571	2409	1160	1111	0.0483166	1.3159	0.735667	TRUE
CD4+CD27+CD28+ Central Memory T cells	CD25 MFI	0	1239	0	0	0	493	250	0	0	0	0.724559	0.139926	0.737742	FALSE
CD4-CD8- T cells	CD11c MFI	624	147	149	440	401	109	137	104	503	201	0.267591	0.572529	0.74052	FALSE
Monocytes	PD-1 MFI	196	771	159	456	0	521	0	0	411	0	0.486009	0.313355	0.763348	FALSE
CD4+ T cells	CD11c MFI	668	788	559	903	877	283	311	511	621	504	0.00898855	2.04631	0.767056	TRUE
CD11c+ DCs	% of Parent	10.37	7.96	5.84	14.23	4.41	4.5	11.47	1.07	6.19	1.84	0.200666	0.697527	0.771986	FALSE
Terminal Effector CD4 T cells	CD11c MFI	514	660	445	763	789	247	109	404	950	144	0.1721	0.76422	0.774297	FALSE
CD8+CD27+CD28+ Central Memory T cells	% of Parent	77.47	59.83	62.11	41.36	85	41.36	0	82.56	52.14	13.81	0.148195	0.829166	0.778842	FALSE
Marginal Zone-like B cells	% of CD45+ cells	0.08	0.06	0.05	0.09	0.27	0.09	0.02	0.12	0.07	0.02	0.348782	0.457446	0.78136	FALSE
Mature NK	PD-1 MFI	394	394	379	405	165	349	0	95	412	151	0.152725	0.816091	0.786534	FALSE
CD123+ Basophils	CD38 MFI	4929	4251	8290	5112	4054	3396	2791	1739	5162	2319	0.0506435	1.29548	0.789791	FALSE
CD4+CD27+CD28+ Central Memory T cells	% of CD45+ cells	1.07	1.91	10.95	15.96	4.85	1.56	0.01	8.24	4.93	5.28	0.392318	0.406362	0.795156	FALSE
Intermediate Monocytes	PD-1 MFI	142	517	622	774	0	118	323	0	662	78	0.382544	0.417319	0.799129	FALSE
CD45RA Terminal Effector CD4 T cells	CD11c MFI	0	670	0	875	0	163	136	507	0	78	0.555399	0.255395	0.805489	FALSE
CD4+CD27+CD28+ Central Memory T cells	CD11c MFI	704	779	568	993	916	317	188	558	616	579	0.0170906	1.76724	0.810455	TRUE
Early-like Effector CD8 T cells	HLA-DR MFI	488	255	400	854	94	284	131	138	534	105	0.273923	0.562372	0.810809	FALSE
Terminal NK	CD11c MFI	727	442	1561	1016	502	311	477	0	674	931	0.191361	0.718146	0.827963	FALSE
CD1c+ CD141+ DCs	CCR7 MFI	724	2280	0	25856	0	2903	1435	1463	4874	5462	0.643201	0.191653	0.838699	FALSE
Intermediate Monocytes	CD38 MFI	4076	4724	7206	1804	438	1115	3001	0	5877	150	0.344049	0.46338	0.847254	FALSE
Naive B cells	CD123 MFI	0	93	0	471	43	13	144	77	102	0	0.587029	0.23134	0.853235	FALSE
Mature NK	CD11c MFI	506	302	1431	1259	638	340	262	312	213	1153	0.225185	0.64746	0.859202	FALSE
Lin neg	CCR7 MFI	0	2296	2100	1141	2483	154	0	2059	717	1452	0.264727	0.577202	0.872013	FALSE
Naive CD8 T cells	% of CD45+ cells	0.89	1.47	7.38	4.7	5.19	0.32	0	5.56	4.61	0.23	0.328726	0.483165	0.872755	FALSE
Classical Monocytes	CD27 MFI	656	0	159	277	298	217	372	0	50	91	0.336117	0.473509	0.929117	FALSE
Naive CD8 T cells	% of Parent	95.61	80.25	94.05	49.89	97.44	24.32	40	61.84	89.74	2.64	0.0600801	1.22127	0.93298	FALSE
CD1c+ DCs	HLA-DR MFI	32109	9954	55335	63927	21969	14852	24886	9599	25946	18781	0.155147	0.809257	0.962445	FALSE
Mature NK	CD123 MFI	197	83	440	250	282	81	0	212	276	73	0.152282	0.817351	0.963589	FALSE
CD123+ Basophils	HLA-DR MFI	45385	13007	60415	78959	32092	13616	36018	28340	17901	21625	0.12097	0.917322	0.968082	FALSE
ILCs	HLA-DR MFI	913	438	730	902	305	224	522	249	514	151	0.0616388	1.21015	0.986027	FALSE
Plasmablasts	% of CD45+ cells	0	0	0	0.01	0	0	0	0	0	0	0.373901	0.427243	1	FALSE
Lin neg	CD11c MFI	813	480	1240	1102	548	341	435	116	614	487	0.0409218	1.38804	1.0696	TRUE
Memory B cells	% of CD45+ cells	0.18	0.19	1.49	1.46	1.46	0.51	0.4	0.54	0.57	0.23	0.184829	0.73323	1.08709	FALSE
Naive CD8 T cells	HLA-DR MFI	414	385	129	537	185	223	362	69	118	0	0.11408	0.942789	1.09579	FALSE
CD4-CD8- T cells	% of CD45+ cells	0.15	0.23	0.66	2.12	1.12	0.41	0.1	0.39	0.53	0.57	0.278868	0.554601	1.09761	FALSE
Naive B cells	HLA-DR MFI	26977	7498	46837	48318	31135	13774	14456	19614	14451	11942	0.080472	1.09436	1.11474	FALSE
Non-classical Monocytes	HLA-DR MFI	2035	131	453	869	724	207	187	286	1263	0	0.285935	0.543733	1.11622	FALSE
Monocytes	CD127 MFI	0	91	509	310	0	0	0	0	292	127	0.423599	0.373045	1.11892	FALSE
ILCs	CD38 MFI	20211	4706	5413	896	454	3376	4753	1735	3810	634	0.394944	0.403464	1.14675	FALSE
IgD-IgM- B cells	% of CD45+ cells	0.13	0.1	0.82	0.81	1.03	0.3	0.21	0.36	0.26	0.11	0.164129	0.784816	1.22073	FALSE
Non-classical Monocytes	% of Parent	33.51	2.55	14.98	43.72	66.04	18.68	6.68	8.22	19.75	14.5	0.17067	0.767844	1.24527	FALSE
Marginal Zone-like B cells	HLA-DR MFI	32973	7045	40673	43852	22635	15126	14345	12714	9821	9635	0.0618503	1.20866	1.2556	FALSE
CD8+ T cells	HLA-DR MFI	602	357	146	616	279	365	147	80	235	0	0.0726889	1.13853	1.27404	FALSE
CD123+ DCs	HLA-DR MFI	25895	8989	69223	65421	34144	16987	14671	12696	24558	15288	0.108343	0.965199	1.27436	FALSE
CD123+ Basophils	% of Parent	48.36	21.44	36.93	18.44	2.68	6.43	0.79	3.4	32.79	9.44	0.16582	0.780362	1.27448	FALSE
ILCs	% of Parent	0.27	0.32	1.02	11.01	23.67	0.53	0.09	11.67	1.55	0.88	0.429509	0.367027	1.30179	FALSE
Plasmablasts	CD27 MFI	0	58148	20822	24590	50648	0	61086	0	0	0	0.282675	0.548713	1.33596	FALSE
CD45RA Terminal Effector CD4 T cells	% of Parent	0	28.13	0	16.13	0	10.29	0.06	3.33	0	3.85	0.417987	0.378837	1.33618	FALSE
Terminal Effector CD4 T cells	% of Parent	1.75	9.35	9.55	1.4	1.67	3.03	1.48	1.08	1.2	2.38	0.206624	0.68482	1.37111	FALSE
IgD- Memory B cells	% of CD45+ cells	0.16	0.13	1.1	1.1	1.37	0.37	0.24	0.44	0.3	0.14	0.143869	0.842032	1.37329	FALSE
Intermediate Effector CD8 T cells	HLA-DR MFI	1132	434	601	1237	950	890	182	250	222	128	0.0329801	1.48175	1.38077	TRUE
CD11c+ DCs	HLA-DR MFI	17005	8934	58026	45740	19017	15160	19809	9926	5341	6873	0.124059	0.906371	1.38083	FALSE
Naive CD8 T cells	CD123 MFI	323	0	263	363	359	24	450	28	0	0	0.186021	0.730439	1.3816	FALSE
IgD-IgM+ B cells	HLA-DR MFI	12273	5524	38914	36675	27080	9482	7730	9987	9861	9138	0.0875281	1.05785	1.38272	FALSE
Terminal Effector CD8 T cells	HLA-DR MFI	614	346	882	1241	1189	379	40	375	635	183	0.0332865	1.47773	1.40606	TRUE
CD8+CD27+CD28+ Central Memory T cells	HLA-DR MFI	509	344	266	679	236	417	0	101	247	0	0.0587912	1.23069	1.41079	FALSE
Lin neg DR+	HLA-DR MFI	29000	7442	58165	59212	25715	15666	14851	16276	11177	8998	0.0871297	1.05983	1.42271	FALSE
Classical Monocytes	HLA-DR MFI	18369	4813	29816	31094	14907	11429	6261	7648	8314	3163	0.0621102	1.20684	1.42712	FALSE
Intermediate Monocytes	CCR7 MFI	0	3703	2183	1222	636	564	208	527	1529	0	0.215329	0.666897	1.4533	FALSE
Memory B cells	HLA-DR MFI	15577	5397	37228	37415	28469	11721	0	12503	9807	9979	0.0614447	1.21152	1.49544	FALSE
ILCs	CD123 MFI	596	9	464	265	383	20	0	271	311	0	0.10836	0.965132	1.51205	FALSE
IgD-IgM- B cells	HLA-DR MFI	16455	5788	39975	39886	27790	12237	0	12878	9603	10233	0.0617832	1.20913	1.53091	FALSE
Early NK	HLA-DR MFI	1059	147	541	928	664	207	188	220	329	211	0.0509892	1.29252	1.53152	FALSE
Monocytes	CD27 MFI	419	0	143	326	75	26	201	0	32	68	0.192977	0.714494	1.55825	FALSE
Intermediate Monocytes	CD27 MFI	791	0	53	417	0	0	388	0	0	40	0.3744	0.426664	1.55889	FALSE
IgD- Memory B cells	HLA-DR MFI	15938	5675	40763	39435	28357	11477	0	12282	9732	10088	0.0610348	1.21442	1.57867	FALSE
IgD-IgM+ B cells	% of CD45+ cells	0.03	0.02	0.17	0.24	0.2	0.07	0.02	0.07	0.04	0.02	0.123351	0.908856	1.58496	FALSE
Non-classical Monocytes	CCR7 MFI	0	579	1085	0	287	0	0	360	282	0	0.283909	0.546821	1.60357	FALSE
Terminal NK	HLA-DR MFI	913	62	340	584	533	68	0	199	512	0	0.0929828	1.0316	1.64245	FALSE
TCRgd+	CD123 MFI	416	32	489	579	487	187	185	145	73	40	0.0429385	1.36715	1.66874	TRUE
CD11c+ CD16+ DCs	CD28 MFI	85	823	0	0	0	285	0	0	0	0	0.498927	0.301963	1.67173	FALSE
Lin neg	PD-1 MFI	64	140	161	331	129	110	0	87	0	55	0.0619422	1.20801	1.71097	FALSE
Non-classical Monocytes	% of CD45+ cells	11.83	0.9	2.71	4.99	21.12	4.26	2.22	0.62	1.97	3.48	0.19329	0.713792	1.72716	FALSE
CD123+ Basophils	% of CD45+ cells	0.86	0.11	0.84	0.17	0.02	0.14	0.08	0.06	0.25	0.07	0.207152	0.683711	1.73697	FALSE
Early Effector CD8 T cells	HLA-DR MFI	878	387	1003	887	424	506	193	125	223	0	0.0134952	1.86982	1.7733	TRUE
Mature NK	HLA-DR MFI	946	344	495	868	619	236	208	255	197	40	0.0121858	1.91415	1.80559	TRUE
CD11c+ CD16+ DCs	HLA-DR MFI	13486	2948	31638	29254	0	4582	6189	7490	2945	0	0.161611	0.791529	1.86648	FALSE
Terminal NK	CD38 MFI	42	88	694	1918	0	13	79	0	591	61	0.345642	0.461374	1.88185	FALSE
CD4-CD8- T cells	CD123 MFI	365	37	214	620	300	184	31	130	63	5	0.0777783	1.10914	1.89496	FALSE
Mature NK	CD27 MFI	340	0	347	510	348	70	145	25	29	144	0.0513527	1.28944	1.90339	FALSE
TCRgd+	CD25 MFI	0	194	0	0	0	51	0	0	0	0	0.510781	0.291765	1.92749	FALSE
Lin neg	CD38 MFI	377	1127	6238	3634	828	371	242	1197	661	483	0.170115	0.769257	2.04661	FALSE
Naive B cells	% of CD45+ cells	0.88	0.54	7.69	5.37	9.18	1.16	0.65	0.99	1.1	1.43	0.104389	0.981345	2.15024	FALSE
CD45RA Terminal Effector CD8 T cells	HLA-DR MFI	706	332	628	841	1207	406	147	103	116	54	0.0118671	1.92566	2.16876	TRUE
CD45RA Terminal Effector CD8 T cells	CD123 MFI	260	41	738	412	271	0	0	115	265	0	0.0809981	1.09152	2.18001	FALSE
Lin neg	HLA-DR MFI	1337	686	8655	824	304	413	83	994	683	350	0.306582	0.513454	2.22631	FALSE
IgD-IgM- B cells	CD127 MFI	0	0	1893	1660	1474	0	1015	0	0	0	0.135247	0.868874	2.30822	FALSE
Lin neg DR+	CD123 MFI	0	1465	0	8072	541	592	586	399	313	138	0.35448	0.450409	2.31308	FALSE
Memory B cells	CD127 MFI	0	0	1813	1466	1527	0	965	0	0	0	0.134074	0.872655	2.31624	FALSE
Intermediate Monocytes	HLA-DR MFI	45220	9548	40241	16607	1227	1369	14092	688	6033	222	0.104139	0.982388	2.33249	FALSE
CD11c+ CD16+ DCs	CD27 MFI	765	366	98	912	0	238	161	0	0	0	0.125148	0.902577	2.42382	FALSE
Intermediate Monocytes	CD127 MFI	0	0	1991	1327	0	0	0	0	516	71	0.267787	0.57221	2.49888	FALSE
CD4+ T cells	CD25 MFI	0	556	0	0	0	98	0	0	0	0	0.46024	0.337016	2.50423	FALSE
IgD-IgM+ B cells	CD127 MFI	0	201	1856	1523	1330	0	70	0	753	0	0.0934228	1.02955	2.57676	FALSE
Plasmablasts	Mitochondria MFI	0	38196	32601	107478	148722	0	53982	0	0	0	0.118583	0.925977	2.59873	FALSE
Plasmablasts	% of Parent	0	0.75	0.23	0.96	0.08	0	0.33	0	0	0	0.15545	0.808409	2.61382	FALSE
IgD- Memory B cells	CD127 MFI	0	0	1954	1654	1501	0	819	0	0	0	0.115488	0.937461	2.64111	FALSE
Early-like Effector CD8 T cells	CD123 MFI	255	49	197	568	437	48	0	131	0	41	0.0457053	1.34003	2.77515	TRUE
CD1c+ DCs	CD127 MFI	0	279	4435	3537	752	0	0	575	687	0	0.165397	0.781473	2.83469	FALSE
CD1c+ CD141+ DCs	CD127 MFI	0	135	2552	289	0	0	392	0	0	0	0.35562	0.449014	2.92445	FALSE
Plasmablasts	HLA-DR MFI	0	1637	38179	9538	28957	0	8498	0	0	0	0.141982	0.847767	3.20402	FALSE
CD8+CD27+CD28+ Central Memory T cells	CD123 MFI	350	44	393	512	460	144	0	43	0	0	0.0153694	1.81334	3.23365	TRUE
Tregs	HLA-DR MFI	357	179	250	185	0	94	0	0	0	0	0.0449086	1.34767	3.36874	TRUE
CD11c+ DCs	CD127 MFI	0	185	3174	2943	750	0	0	0	658	0	0.135775	0.86718	3.42187	FALSE
Lin neg	CD127 MFI	0	120	671	110	1176	0	13	0	24	153	0.166656	0.77818	3.45043	FALSE
Plasmablasts	CD38 MFI	0	59079	236670	202465	97278	0	53967	0	0	0	0.0449086	1.34767	3.46393	TRUE
CD11c+ CD16- DCs	CD127 MFI	0	224	2384	3537	644	0	0	34	577	0	0.146955	0.832815	3.47395	FALSE
Terminal NK	CD27 MFI	213	0	170	302	100	0	65	0	0	0	0.0449086	1.34767	3.59418	TRUE
ILCs	CD27 MFI	1845	0	509	533	22131	161	179	311	758	637	0.344861	0.462356	3.61209	FALSE
Non-classical Monocytes	CD27 MFI	361	0	215	219	0	0	65	0	0	0	0.105226	0.977877	3.61244	FALSE
CD123+ DCs	CD25 MFI	0	410	0	0	0	30	0	0	0	0	0.407098	0.390301	3.77259	FALSE
Early Effector CD8 T cells	CD123 MFI	310	22	363	548	407	2	0	80	38	0	0.0228892	1.64037	3.78136	TRUE
Plasmablasts	CCR7 MFI	0	1980	1826	3329	8814	0	1119	0	0	0	0.0449086	1.34767	3.83318	TRUE
Lin neg	CD27 MFI	319	68	140	338	5979	44	98	148	0	157	0.329699	0.481882	3.93649	FALSE
Terminal Effector CD4 T cells	HLA-DR MFI	346	178	407	667	1390	163	0	0	0	0	0.00970079	2.01319	4.19624	TRUE
Classical Monocytes	CD127 MFI	0	0	1410	1122	0	0	0	0	129	0	0.200254	0.698419	4.29483	FALSE
Terminal Effector CD8 T cells	CD123 MFI	260	16	451	501	351	11	0	25	0	44	0.0245309	1.61029	4.30287	TRUE
CD4+ T cells	HLA-DR MFI	35	0	0	66	0	0	0	0	0	0	0.203587	0.69125	4.33628	FALSE
Intermediate Effector CD8 T cells	CD123 MFI	204	21	223	556	378	0	0	0	61	0	0.0417844	1.37899	4.5018	TRUE
CD8+ T cells	CD123 MFI	295	16	275	440	371	6	0	43	0	0	0.0195799	1.70819	4.83341	TRUE
CD4-CD8- T cells	HLA-DR MFI	952	242	13084	24416	779	408	242	212	391	60	0.185705	0.731177	4.90993	FALSE
CD123+ Basophils	CD127 MFI	0	0	3664	4399	425	72	60	0	97	0	0.161451	0.791958	5.21201	FALSE
Naive CD4 T cells	CD25 MFI	0	191	0	0	0	0	0	0	0	0	0.373901	0.427243	5.2555	FALSE
CD4+CD27+CD28+ Central Memory T cells	HLA-DR MFI	84	19	0	113	0	0	0	0	0	0	0.137298	0.862334	5.43296	FALSE
CD45RA Terminal Effector CD4 T cells	CD25 MFI	0	648	0	0	0	0	14	0	0	0	0.383329	0.416428	5.5325	FALSE
Terminal Effector CD4 T cells	CD25 MFI	0	315	0	0	0	0	0	0	0	0	0.373901	0.427243	5.97728	FALSE
Terminal NK	PD-1 MFI	14	0	133	316	0	0	0	0	0	0	0.204711	0.688859	6.53294	FALSE
Mature NK	CD25 MFI	0	328	0	0	139	0	0	0	0	0	0.221356	0.654909	6.54535	FALSE
Naive CD4 T cells	CD123 MFI	133	0	173	147	166	0	0	0	0	0	0.0253699	1.59568	6.95187	TRUE
CD45RA Terminal Effector CD8 T cells	CD25 MFI	0	586	0	54	0	0	0	0	0	0	0.327979	0.484154	7	FALSE
Naive B cells	CD127 MFI	0	0	2644	2417	1542	0	0	0	44	0	0.0826831	1.08258	7.22947	FALSE
CD4+ T cells	CD123 MFI	141	0	210	223	183	0	0	0	0	0	0.0253699	1.59568	7.24222	TRUE
Early Effector CD4 T cells	CD123 MFI	188	0	221	186	177	0	0	0	0	0	0.0253699	1.59568	7.27053	TRUE
Early-like Effector CD4 T cells	CD123 MFI	127	0	267	240	143	0	0	0	0	0	0.0253699	1.59568	7.27984	TRUE
CD4+CD27+CD28+ Central Memory T cells	CD123 MFI	176	0	268	273	243	0	0	0	0	0	0.0253699	1.59568	7.58496	TRUE
Early Effector CD4 T cells	HLA-DR MFI	274	114	304	323	0	0	0	0	0	0	0.0253699	1.59568	7.66534	TRUE
Terminal Effector CD8 T cells	CD25 MFI	0	521	0	519	0	0	0	0	0	0	0.177809	0.750047	7.70044	FALSE
Terminal Effector CD4 T cells	CD123 MFI	96	0	510	377	109	0	0	0	0	0	0.0253699	1.59568	7.77083	TRUE
Early-like Effector CD4 T cells	HLA-DR MFI	302	16	230	371	191	0	0	0	0	0	0.00749496	2.12523	7.79442	TRUE
Tregs	CD123 MFI	205	0	256	334	315	0	0	0	0	0	0.0253699	1.59568	7.79442	TRUE
Early-like Effector CD8 T cells	CD25 MFI	0	480	0	681	0	0	0	0	0	0	0.186232	0.729945	7.85922	FALSE
Early Effector CD8 T cells	CD25 MFI	0	796	0	453	0	0	0	0	0	0	0.198607	0.702005	7.96463	FALSE
Intermediate Effector CD8 T cells	CD25 MFI	0	784	0	468	0	0	0	0	0	0	0.195463	0.708936	7.96809	FALSE
CD8+ T cells	CD25 MFI	0	723	0	539	0	0	0	0	0	0	0.183804	0.735644	7.97957	FALSE
Naive CD8 T cells	CD25 MFI	0	829	0	569	0	0	0	0	0	0	0.187511	0.726973	8.12722	FALSE
CD8+CD27+CD28+ Central Memory T cells	CD25 MFI	0	1114	0	874	0	0	0	0	0	0	0.181931	0.740094	8.63517	FALSE
Plasmablasts	PD-1 MFI	0	627	143	1315	61	0	0	0	0	0	0.0253699	1.59568	8.74551	TRUE
Plasmablasts	CD127 MFI	0	543	1685	0	2141	0	0	0	0	0	0.11898	0.924524	9.77116	FALSE
Marginal Zone-like B cells	CD127 MFI	0	0	1645	1796	1060	0	0	0	0	0	0.0808724	1.0922	9.8141	FALSE
Plasmablasts	CD123 MFI	0	208	1615	2279	1927	0	0	0	0	0	0.0253699	1.59568	10.2358	TRUE
Lin neg DR+	CD127 MFI	0	0	2374	2923	1141	0	0	0	0	0	0.0982926	1.00748	10.3305	FALSE
CD123+ DCs	CD127 MFI	0	0	3269	3416	1861	0	0	0	0	0	0.0845251	1.07301	10.7391	FALSE
Naive CD4 T cells	HLA-DR MFI	0	0	0	0	0	0	0	0	0	0	#NUM!	#NUM!	#NUM!
